# Supplementary material for: Knowledge, attitude and practices of community pharmacists regarding COVID-19: A paper-based survey in Vietnam
Source: PLoS One. 2021 Jul 29;16(7):e0255420. doi: 10.1371/journal.pone.0255420 (PMC8321352; doi:10.1371/journal.pone.0255420)
Supplement: S1 Data — (XLSX) [file pone.0255420.s002.xlsx]

## Sheet: Sheet1
No	Code	A1. Gender	A2. Age	A3. Education level	Region	A4. Area	A5. Working experience in drugstores (years)	B1. The virus that causes COVID-19 spreads primarily through droplets generated when an infected person coughs, sneezes, or speaks.	B2. People can become infected by touching a contaminated surface and then touching their eyes, nose, or mouth before washing their hands.	B3. Direct contact with the blood of COVID-19 patients is NOT one way of COVID-19 transmission.	B4. Common symptoms of COVID-19: Fever	B5. Common symptoms of COVID-19: Dry cough	B6. Common symptoms of COVID-19: Tiredness	B7. Difficulty breathing and shortness of breath can be symptoms of COVID-19	B8. Sore throat can be a symptom of COVID-19	B9. Nausea and vomitting can be symptoms of COVID-19	B10. Headache can be a symptom of COVID-19	B11. Bellyache and diarrhea can be symptoms of COVID-19	B12. You should maintain at least one-meter distance with people coughing or sneezing	B13. Using masks, and covering your mouth and nose when coughing or sneezing are USEFUL ways for COVID-19 prevention	B14. You should wash your hands regularly with soap or alcohol-based hand rub, and not touch your face	B15. You should supplement nutrition and regularly do exercise	Knowledge mark	C1. Do you seek and update information on COVID-19 every day?	C2. Your sources of COVID-19 information: Shares from other colleagues and pharmacists	C3. Your sources of COVID-19 information: The internet: social network and online newspapers	C4. Your sources of COVID-19 information: Mass media (national news, radio, television)	C5. In the last three months, have customers asked you questions involving COVID-19?	C6. Common questions of customers: The ways of COVID-19 transmission	C7. Common questions of customers: symptoms of COVID-19	C8. Common questions of customers: COVID-19 prevention	C9. Common questions of customers: What they should do if suspecting of being infected with the COVID-19 virus	C10. In the last three months, pharmaceutical products usually purchased in your drugstore: Vitamins and dietary supplements	C11. In the last three months, pharmaceutical products usually purchased in your drugstore: Medicines for treating influenza and headache	C12. In the last three months, pharmaceutical products usually purchased in your drugstore: Painkillers and antipyretics	C13. In the last three months, pharmaceutical products usually purchased in your drugstore: Antiseptics and hand sanitizers	C14. Do you think taking notes about the information of people who purchase drugs used to treat cough, fever and flu is necessary?	C15. Will you ask customers some information if they have symptoms the same as COVID-19 viral contamination?	C16. Will ask them about: their symptoms	C17. Will ask them about: their travel history	C18. Will ask them about: people who they had close contact with	C19. Will ask them about: whether or not they update information on COVID-19 regularly	C20. Have you communicated with customers when at least one person did not wear a face mask in the last three month?	C21. Because of lacking face masks in my drugstore	C22. I forgot to wear face masks	C23. Customers did not wear face masks	C24. Is there any measure to limit viral contamination and protect pharmacists and customers in your drugstore?	C25. Measures for COVID-19 prevention of your drugstore: Install glass shields (barriers or partitions)	C26. Measures for COVID-19 prevention of your drugstore: Put hand sanitizers at the doors of the drugstore and require customers to use them before entering the drugstore
1	VP01	Female	34	University & higher	Northern	Vinhphuc	4	Yes	Yes	Yes	Yes	Yes	Yes	Yes	No	Yes	Yes	No	Yes	Yes	Yes	Yes	13	Yes	No	Yes	Yes	Yes	Yes	Yes	Yes	Yes	Yes	Yes	Yes	Yes	Yes	Yes	Yes	Yes	Yes	Yes	Yes (already)	No	Yes	No	Yes	Yes	Yes
2	VP02	Female	34	University & higher	Northern	Vinhphuc	6	Yes	Yes	Yes	Yes	Yes	Yes	Yes	No	Yes	Yes	No	Yes	Yes	Yes	Yes	13	Yes	No	Yes	Yes	Yes	Yes	Yes	Yes	Yes	Yes	Yes	Yes	Yes	Yes	Yes	Yes	Yes	Yes	Yes	No (never)				Yes	Yes	Yes
3	VP03	Female	37	University & higher	Northern	Vinhphuc	6	Yes	Yes	Yes	Yes	Yes	Yes	Yes	No	Yes	Yes	No	Yes	Yes	Yes	Yes	13	Yes	No	Yes	Yes	Yes	Yes	Yes	Yes	Yes	Yes	Yes	Yes	Yes	Yes	Yes	Yes	Yes	Yes	Yes	Yes (already)	No	Yes	No	Yes	Yes	Yes
4	VP04	Female	40	College	Northern	Vinhphuc	12	Yes	Yes	Yes	Yes	Yes	Yes	Yes	No	Yes	Yes	No	Yes	Yes	Yes	Yes	13	Yes	No	Yes	Yes	Yes	Yes	Yes	Yes	Yes	Yes	Yes	Yes	Yes	Yes	Yes	Yes	Yes	Yes	Yes	Yes (already)	Yes	Yes	No	Yes	Yes	Yes
5	VP05	Female	34	University & higher	Northern	Vinhphuc	6	Yes	Yes	Yes	Yes	Yes	Yes	Yes	No	No	Yes	Yes	Yes	Yes	Yes	Yes	13	Yes	No	Yes	Yes	Yes	Yes	Yes	Yes	Yes	Yes	Yes	Yes	Yes	Yes	Yes	Yes	Yes	Yes	Yes	Yes (already)	Yes	Yes	No	Yes	Yes	Yes
6	VP06	Female	37	University & higher	Northern	Vinhphuc	8	Yes	Yes	Yes	Yes	Yes	Yes	Yes	Yes	No	Yes	No	Yes	Yes	Yes	Yes	13	Yes	No	Yes	Yes	Yes	Yes	Yes	Yes	Yes	Yes	Yes	Yes	Yes	Yes	Yes	Yes	Yes	Yes	Yes	Yes (already)	No	Yes	No	Yes	Yes	Yes
7	VP07	Female	38	University & higher	Northern	Vinhphuc	10	Yes	Yes	Yes	Yes	Yes	Yes	Yes	No	No	Yes	Yes	Yes	Yes	Yes	Yes	13	Yes	No	Yes	Yes	Yes	Yes	Yes	Yes	Yes	Yes	Yes	Yes	Yes	Yes	Yes	Yes	Yes	Yes	Yes	Yes (already)	Yes	Yes	No	Yes	Yes	Yes
8	VP08	Female	34	University & higher	Northern	Vinhphuc	6	Yes	Yes	Yes	Yes	Yes	Yes	Yes	No	Yes	Yes	No	Yes	Yes	Yes	Yes	13	Yes	No	Yes	Yes	Yes	Yes	Yes	Yes	Yes	Yes	Yes	Yes	Yes	Yes	Yes	Yes	Yes	Yes	Yes	Yes (already)	Yes	Yes	No	Yes	Yes	Yes
9	VP09	Female	40	Middle	Northern	Vinhphuc	12	Yes	Yes	Yes	Yes	Yes	Yes	Yes	No	No	Yes	No	Yes	Yes	Yes	Yes	12	Yes	No	Yes	Yes	Yes	Yes	Yes	Yes	Yes	Yes	Yes	Yes	Yes	Yes	Yes	Yes	Yes	Yes	Yes	Yes (already)	Yes	Yes	No	Yes	Yes	Yes
10	VP10	Female	40	Middle	Northern	Vinhphuc	12	Yes	No	Yes	Yes	Yes	Yes	Yes	Yes	Yes	Yes	No	Yes	Yes	Yes	Yes	13	Yes	No	Yes	Yes	Yes	Yes	Yes	Yes	Yes	Yes	Yes	Yes	Yes	Yes	Yes	Yes	Yes	Yes	Yes	Yes (already)	Yes	Yes	No	Yes	Yes	Yes
11	VP11	Female	32	Middle	Northern	Vinhphuc	8	Yes	No	Yes	Yes	Yes	Yes	Yes	Yes	No	Yes	No	Yes	Yes	Yes	Yes	12	Yes	No	Yes	Yes	Yes	Yes	Yes	Yes	Yes	Yes	Yes	Yes	Yes	Yes	Yes	Yes	Yes	Yes	Yes	Yes (already)	No	Yes	No	Yes	Yes	Yes
12	VP12	Male	34	University & higher	Northern	Vinhphuc	5	Yes	Yes	Yes	Yes	Yes	No	Yes	Yes	No	Yes	Yes	Yes	Yes	Yes	Yes	13	Yes	No	Yes	Yes	Yes	Yes	Yes	Yes	Yes	Yes	Yes	Yes	Yes	Yes	Yes	Yes	Yes	Yes	Yes	Yes (already)	Yes	Yes	No	Yes	Yes	Yes
13	VP13	Female	38	Middle	Northern	Vinhphuc	10	Yes	Yes	Yes	Yes	Yes	Yes	Yes	Yes	No	Yes	Yes	Yes	Yes	Yes	Yes	14	Yes	No	Yes	Yes	Yes	Yes	Yes	Yes	Yes	Yes	Yes	Yes	Yes	Yes	Yes	Yes	Yes	Yes	Yes	No (never)				Yes	Yes	Yes
14	VP14	Female	32	University & higher	Northern	Vinhphuc	5	Yes	Yes	Yes	Yes	Yes	No	Yes	Yes	Yes	Yes	No	Yes	Yes	Yes	Yes	13	Yes	No	Yes	Yes	Yes	Yes	Yes	Yes	Yes	Yes	Yes	Yes	Yes	Yes	Yes	Yes	Yes	Yes	Yes	Yes (already)	No	Yes	No	Yes	Yes	Yes
15	VP15	Male	37	College	Northern	Vinhphuc	10	Yes	Yes	Yes	Yes	Yes	Yes	Yes	Yes	No	Yes	No	Yes	Yes	Yes	Yes	13	Yes	No	Yes	Yes	Yes	Yes	Yes	Yes	Yes	Yes	Yes	Yes	Yes	Yes	Yes	Yes	Yes	Yes	Yes	Yes (already)	Yes	Yes	No	Yes	Yes	Yes
16	VP16	Female	38	College	Northern	Vinhphuc	10	Yes	Yes	Yes	Yes	Yes	No	Yes	Yes	No	Yes	Yes	Yes	Yes	Yes	Yes	13	Yes	No	Yes	Yes	Yes	Yes	Yes	Yes	Yes	Yes	Yes	Yes	Yes	Yes	Yes	Yes	Yes	Yes	Yes	Yes (already)	Yes	Yes	No	Yes	Yes	Yes
17	VP17	Female	34	College	Northern	Vinhphuc	9	Yes	Yes	Yes	Yes	Yes	Yes	Yes	Yes	No	Yes	Yes	Yes	Yes	Yes	Yes	14	Yes	No	Yes	Yes	Yes	Yes	Yes	Yes	Yes	Yes	Yes	Yes	Yes	Yes	Yes	Yes	Yes	Yes	Yes	Yes (already)	No	Yes	No	Yes	Yes	Yes
18	VP18	Female	34	University & higher	Northern	Vinhphuc	8	Yes	Yes	Yes	Yes	Yes	Yes	Yes	Yes	No	Yes	No	Yes	Yes	Yes	Yes	13	Yes	No	Yes	Yes	Yes	Yes	Yes	Yes	Yes	Yes	Yes	Yes	Yes	Yes	Yes	Yes	Yes	Yes	Yes	No (never)				Yes	Yes	Yes
19	VP19	Female	34	College	Northern	Vinhphuc	8	Yes	Yes	Yes	Yes	Yes	No	Yes	Yes	No	Yes	Yes	Yes	Yes	Yes	Yes	13	Yes	No	Yes	Yes	Yes	Yes	Yes	Yes	Yes	Yes	Yes	Yes	Yes	Yes	Yes	Yes	Yes	Yes	Yes	Yes (already)	No	Yes	No	Yes	Yes	Yes
20	VP20	Female	34	College	Northern	Vinhphuc	8	Yes	Yes	Yes	Yes	Yes	No	Yes	Yes	No	Yes	Yes	Yes	Yes	Yes	Yes	13	Yes	No	Yes	Yes	Yes	Yes	Yes	Yes	Yes	Yes	Yes	Yes	Yes	Yes	Yes	Yes	Yes	Yes	Yes	Yes (already)	No	Yes	No	Yes	Yes	Yes
21	VP21	Male	37	College	Northern	Vinhphuc	10	Yes	Yes	Yes	No	Yes	Yes	Yes	Yes	No	Yes	Yes	Yes	Yes	Yes	Yes	13	Yes	No	Yes	Yes	Yes	Yes	Yes	Yes	Yes	Yes	Yes	Yes	Yes	Yes	Yes	Yes	Yes	Yes	Yes	Yes (already)	No	Yes	No	Yes	Yes	Yes
22	VP22	Female	32	University & higher	Northern	Vinhphuc	10	Yes	Yes	Yes	Yes	Yes	No	Yes	Yes	No	Yes	Yes	Yes	Yes	Yes	Yes	13	Yes	No	Yes	Yes	Yes	Yes	Yes	Yes	Yes	Yes	Yes	Yes	Yes	Yes	Yes	Yes	Yes	Yes	Yes	Yes (already)	No	Yes	No	Yes	Yes	Yes
23	VP23	Female	41	Middle	Northern	Vinhphuc	10	Yes	Yes	Yes	Yes	Yes	Yes	Yes	Yes	No	No	No	Yes	Yes	Yes	Yes	12	Yes	No	Yes	Yes	Yes	Yes	Yes	Yes	Yes	Yes	Yes	Yes	Yes	Yes	Yes	Yes	Yes	Yes	Yes	No (never)				Yes	Yes	Yes
24	VP24	Female	44	University & higher	Northern	Vinhphuc	19	Yes	Yes	Yes	Yes	Yes	Yes	Yes	Yes	No	Yes	No	Yes	Yes	Yes	Yes	13	Yes	Yes	Yes	Yes	Yes	No	No	Yes	No	Yes	Yes	Yes	Yes	Yes	Yes	Yes	No	No	No	No (never)				Yes	Yes	Yes
25	VP25	Female	48	University & higher	Northern	Vinhphuc	16	Yes	Yes	Yes	Yes	Yes	No	No	Yes	No	No	No	Yes	Yes	Yes	No	9	Yes	Yes	Yes	Yes	Yes	No	Yes	Yes	No	Yes	No	No	No	Yes	Yes	No	No	Yes	Yes	No (never)				Yes	Yes	No
26	VP26	Female	36	College	Northern	Vinhphuc	10	Yes	Yes	Yes	Yes	Yes	Yes	Yes	Yes	No	Yes	No	Yes	Yes	Yes	Yes	13	Yes	No	Yes	Yes	Yes	No	Yes	Yes	No	No	No	Yes	Yes	Yes	Yes	Yes	Yes	Yes	Yes	No (never)				Yes	Yes	Yes
27	VP27	Female	25	University & higher	Northern	Vinhphuc	2	Yes	Yes	Yes	Yes	Yes	Yes	Yes	No	Yes	Yes	No	Yes	Yes	Yes	Yes	13	Yes	Yes	Yes	Yes	Yes	Yes	Yes	Yes	Yes	Yes	No	No	Yes	Yes	Yes	Yes	Yes	Yes	Yes	No (never)				Yes	Yes	Yes
28	VP28	Female	29	Middle	Northern	Vinhphuc	3	No	Yes	Yes	Yes	Yes	No	Yes	No	No	No	No	Yes	No	No	No	6	Yes	No	No	Yes	Yes	No	Yes	Yes	No	Yes	No	No	No	Yes	Yes	Yes	No	No	No	Yes (already)	No	Yes	No	Yes	No	Yes
29	VP29	Male	28	University & higher	Northern	Vinhphuc	4	Yes	Yes	Yes	Yes	Yes	Yes	Yes	No	No	Yes	No	Yes	Yes	Yes	Yes	12	Yes	Yes	Yes	Yes	Yes	Yes	Yes	Yes	No	Yes	Yes	Yes	Yes	Yes	Yes	Yes	Yes	No	Yes	No (never)				Yes	Yes	Yes
30	VP31	Female	46	University & higher	Northern	Vinhphuc	13	Yes	Yes	Yes	Yes	Yes	Yes	Yes	Yes	No	Yes	No	Yes	Yes	Yes	Yes	13	Yes	No	No	Yes	Yes	Yes	Yes	Yes	Yes	Yes	Yes	Yes	No	Yes	Yes	Yes	Yes	Yes	Yes	Yes (already)	No	Yes	No	Yes	Yes	Yes
31	VP32	Female	25	College	Northern	Vinhphuc	3	Yes	Yes	Yes	Yes	Yes	Yes	Yes	Yes	No	Yes	No	Yes	Yes	Yes	Yes	13	Yes	No	No	Yes	Yes	No	Yes	Yes	Yes	Yes	No	No	No	Yes	Yes	Yes	Yes	Yes	Yes	No (never)				Yes	Yes	Yes
32	VP34	Male	50	University & higher	Northern	Vinhphuc	20	Yes	Yes	Yes	Yes	Yes	Yes	No	Yes	Yes	Yes	No	Yes	Yes	Yes	Yes	13	Yes	No	No	Yes	Yes	Yes	Yes	Yes	Yes	Yes	No	Yes	No	Yes	Yes	Yes	Yes	Yes	Yes	No (never)				Yes	Yes	Yes
33	VP35	Female	46	College	Northern	Vinhphuc	3	Yes	Yes	Yes	Yes	Yes	Yes	Yes	No	No	No	No	Yes	Yes	Yes	Yes	11	Yes	Yes	No	Yes	No	No	No	No	No	Yes	No	No	Yes	No	Yes	Yes	Yes	Yes	Yes	No (never)				Yes	Yes	Yes
34	VP36	Male	36	College	Northern	Vinhphuc	4	Yes	Yes	No	Yes	Yes	Yes	Yes	Yes	Yes	No	No	Yes	Yes	Yes	Yes	12	Yes	No	No	Yes	No	No	No	No	No	Yes	No	No	Yes	Yes	Yes	Yes	Yes	Yes	Yes	No (never)				Yes	Yes	Yes
35	VP37	Female	46	University & higher	Northern	Vinhphuc	21	Yes	Yes	No	Yes	Yes	Yes	Yes	No	Yes	Yes	No	Yes	Yes	Yes	Yes	12	Yes	No	No	Yes	No	No	No	No	No	Yes	No	No	Yes	Yes	Yes	Yes	Yes	Yes	Yes	No (never)				Yes	Yes	Yes
36	VP38	Male	55	Middle	Northern	Vinhphuc	4	Yes	No	No	Yes	Yes	Yes	Yes	Yes	Yes	Yes	Yes	Yes	Yes	Yes	Yes	13	Yes	Yes	No	Yes	No	No	No	No	No	Yes	No	No	Yes	Yes	Yes	Yes	Yes	Yes	Yes	No (never)				Yes	Yes	Yes
37	VP39	Female	32	College	Northern	Vinhphuc	3	Yes	Yes	No	Yes	Yes	Yes	Yes	No	Yes	Yes	Yes	Yes	Yes	Yes	Yes	13	Yes	Yes	Yes	Yes	No	No	No	No	No	Yes	No	No	Yes	Yes	Yes	Yes	Yes	Yes	Yes	No (never)				Yes	Yes	Yes
38	VP40	Female	38	University & higher	Northern	Vinhphuc	14	Yes	Yes	Yes	Yes	Yes	No	Yes	No	No	No	No	Yes	Yes	Yes	Yes	10	Yes	No	No	Yes	Yes	Yes	Yes	Yes	Yes	Yes	No	No	Yes	Yes	Yes	Yes	Yes	Yes	Yes	Yes (already)	Yes	Yes	No	Yes	Yes	Yes
39	VP41	Male	31	University & higher	Northern	Vinhphuc	4	Yes	Yes	Yes	Yes	Yes	Yes	Yes	No	No	No	No	Yes	Yes	Yes	Yes	11	Yes	Yes	No	Yes	Yes	Yes	Yes	Yes	No	Yes	No	No	Yes	Yes	Yes	Yes	Yes	Yes	Yes	Yes (already)	Yes	Yes	No	Yes	Yes	Yes
40	VP42	Male	41	College	Northern	Vinhphuc	15	Yes	Yes	No	Yes	Yes	Yes	Yes	No	No	Yes	No	Yes	Yes	Yes	Yes	11	Yes	Yes	No	Yes	No	No	No	No	No	Yes	No	No	Yes	Yes	Yes	Yes	Yes	Yes	Yes	No (never)				Yes	Yes	Yes
41	VP43	Female	38	University & higher	Northern	Vinhphuc	20	Yes	Yes	No	Yes	Yes	Yes	Yes	No	No	Yes	No	Yes	Yes	Yes	Yes	11	Yes	Yes	No	Yes	Yes	Yes	Yes	No	No	Yes	No	No	Yes	Yes	Yes	Yes	Yes	Yes	Yes	No (never)				Yes	Yes	Yes
42	VP44	Female	28	College	Northern	Vinhphuc	7	Yes	Yes	Yes	Yes	Yes	Yes	Yes	No	No	No	No	Yes	Yes	Yes	Yes	11	Yes	No	No	Yes	Yes	Yes	Yes	No	Yes	Yes	No	No	Yes	Yes	Yes	Yes	Yes	Yes	Yes	Yes (already)	Yes	Yes	No	Yes	Yes	Yes
43	VP45	Female	38	Middle	Northern	Vinhphuc	15	Yes	No	No	Yes	Yes	Yes	Yes	No	Yes	No	No	Yes	Yes	Yes	Yes	10	Yes	No	No	Yes	Yes	Yes	Yes	No	Yes	Yes	No	No	Yes	Yes	Yes	Yes	Yes	Yes	Yes	Yes (already)	Yes	Yes	No	Yes	Yes	Yes
44	VP46	Female	43	University & higher	Northern	Vinhphuc	20	Yes	Yes	Yes	Yes	Yes	Yes	Yes	No	No	No	No	Yes	Yes	Yes	Yes	11	Yes	No	No	Yes	Yes	Yes	Yes	No	Yes	Yes	No	No	Yes	Yes	Yes	Yes	Yes	Yes	Yes	No (never)				Yes	Yes	Yes
45	VP47	Female	34	University & higher	Northern	Vinhphuc	15	Yes	Yes	Yes	Yes	Yes	Yes	Yes	No	No	Yes	No	Yes	Yes	Yes	Yes	12	Yes	No	No	Yes	Yes	No	Yes	Yes	Yes	Yes	No	No	Yes	Yes	Yes	Yes	Yes	Yes	Yes	Yes (already)	Yes	Yes	No	Yes	Yes	Yes
46	VP48	Female	44	College	Northern	Vinhphuc	20	Yes	Yes	Yes	Yes	Yes	Yes	Yes	No	No	No	No	Yes	Yes	Yes	Yes	11	Yes	No	No	Yes	Yes	Yes	Yes	Yes	Yes	Yes	No	No	Yes	Yes	Yes	Yes	Yes	Yes	Yes	No (never)				Yes	Yes	Yes
47	VP49	Female	32	College	Northern	Vinhphuc	10	Yes	Yes	Yes	Yes	Yes	Yes	Yes	No	No	No	No	Yes	Yes	Yes	Yes	11	Yes	No	No	Yes	No	No	No	No	No	Yes	No	No	Yes	Yes	Yes	Yes	Yes	Yes	Yes	No (never)				Yes	Yes	Yes
48	VP50	Female	33	College	Northern	Vinhphuc	10	Yes	Yes	Yes	Yes	Yes	Yes	Yes	No	No	No	No	Yes	Yes	Yes	Yes	11	Yes	No	No	Yes	No	No	No	No	No	Yes	No	No	Yes	Yes	Yes	Yes	Yes	Yes	Yes	Yes (already)	Yes	Yes	No	Yes	Yes	Yes
49	VP51	Female	38	College	Northern	Vinhphuc	15	Yes	Yes	Yes	Yes	Yes	No	Yes	No	No	Yes	No	Yes	Yes	Yes	Yes	11	Yes	No	No	Yes	Yes	No	Yes	Yes	Yes	Yes	No	No	Yes	Yes	Yes	Yes	Yes	Yes	Yes	Yes (already)	Yes	Yes	No	Yes	Yes	Yes
50	VP52	Female	50	Middle	Northern	Vinhphuc	20	Yes	No	Yes	Yes	Yes	Yes	Yes	Yes	Yes	Yes	No	Yes	Yes	Yes	Yes	13	Yes	Yes	Yes	Yes	Yes	Yes	Yes	Yes	Yes	Yes	No	No	Yes	Yes	Yes	Yes	Yes	Yes	Yes	Yes (already)	No	Yes	No	Yes	Yes	Yes
51	VP53	Male	50	College	Northern	Vinhphuc	20	Yes	Yes	Yes	Yes	Yes	Yes	Yes	No	No	No	No	Yes	Yes	Yes	Yes	11	Yes	No	No	Yes	No	No	No	No	No	Yes	No	No	Yes	Yes	Yes	Yes	Yes	Yes	Yes	No (never)				Yes	Yes	Yes
52	VP54	Female	43	University & higher	Northern	Vinhphuc	6	Yes	Yes	Yes	Yes	Yes	Yes	Yes	Yes	Yes	Yes	No	Yes	Yes	Yes	Yes	14	Yes	Yes	Yes	Yes	No	No	No	No	No	Yes	No	No	Yes	Yes	Yes	No	Yes	Yes	Yes	No (never)				Yes	Yes	Yes
53	VP55	Male	35	University & higher	Northern	Vinhphuc	3	Yes	Yes	Yes	Yes	Yes	Yes	Yes	No	No	Yes	No	Yes	Yes	Yes	Yes	12	Yes	No	Yes	Yes	Yes	Yes	Yes	Yes	Yes	Yes	Yes	Yes	Yes	Yes	Yes	Yes	Yes	Yes	Yes	Yes (already)	No	Yes	No	Yes	Yes	Yes
54	VP56	Male	32	University & higher	Northern	Vinhphuc	4	Yes	Yes	Yes	Yes	Yes	Yes	Yes	No	No	Yes	No	Yes	Yes	Yes	Yes	12	Yes	No	Yes	Yes	Yes	Yes	Yes	Yes	Yes	Yes	Yes	Yes	Yes	Yes	Yes	Yes	Yes	Yes	Yes	Yes (already)	No	Yes	No	Yes	Yes	Yes
55	VP57	Female	31	University & higher	Northern	Vinhphuc	4	Yes	Yes	Yes	Yes	Yes	Yes	Yes	No	No	Yes	No	Yes	Yes	Yes	Yes	12	Yes	No	Yes	Yes	Yes	Yes	Yes	Yes	Yes	Yes	Yes	Yes	Yes	Yes	Yes	Yes	Yes	Yes	Yes	Yes (already)	No	Yes	No	Yes	Yes	Yes
56	VP58	Female	40	University & higher	Northern	Vinhphuc	5	Yes	Yes	Yes	Yes	Yes	Yes	Yes	No	No	Yes	No	Yes	Yes	Yes	Yes	12	Yes	No	Yes	Yes	Yes	Yes	Yes	Yes	Yes	Yes	Yes	Yes	Yes	Yes	Yes	Yes	Yes	Yes	Yes	No (never)				Yes	Yes	Yes
57	VP59	Male	41	University & higher	Northern	Vinhphuc	8	Yes	Yes	Yes	Yes	Yes	Yes	No	No	Yes	Yes	No	Yes	Yes	Yes	Yes	12	Yes	No	Yes	Yes	Yes	Yes	Yes	Yes	Yes	Yes	Yes	Yes	Yes	Yes	Yes	Yes	Yes	Yes	Yes	Yes (already)	No	Yes	No	Yes	Yes	Yes
58	VP60	Male	38	University & higher	Northern	Vinhphuc	5	Yes	Yes	Yes	Yes	Yes	Yes	Yes	No	No	Yes	No	Yes	Yes	Yes	Yes	12	Yes	No	Yes	Yes	Yes	Yes	Yes	Yes	Yes	Yes	Yes	Yes	Yes	Yes	Yes	Yes	Yes	Yes	Yes	Yes (already)	No	Yes	No	Yes	Yes	Yes
59	VP61	Female	30	University & higher	Northern	Vinhphuc	3	Yes	Yes	Yes	Yes	Yes	Yes	Yes	No	No	Yes	No	Yes	Yes	Yes	Yes	12	Yes	No	Yes	Yes	Yes	Yes	Yes	Yes	Yes	Yes	Yes	Yes	Yes	Yes	Yes	Yes	Yes	Yes	Yes	Yes (already)	No	Yes	No	Yes	Yes	Yes
60	VP62	Female	38	University & higher	Northern	Vinhphuc	6	Yes	Yes	Yes	Yes	Yes	Yes	Yes	No	No	No	Yes	Yes	Yes	Yes	Yes	12	Yes	No	Yes	Yes	Yes	Yes	Yes	Yes	Yes	Yes	Yes	Yes	Yes	Yes	Yes	Yes	Yes	Yes	Yes	Yes (already)	Yes	Yes	No	Yes	Yes	Yes
61	VP63	Male	40	University & higher	Northern	Vinhphuc	8	Yes	Yes	Yes	Yes	Yes	Yes	Yes	No	No	Yes	Yes	Yes	Yes	Yes	Yes	13	Yes	No	Yes	Yes	Yes	Yes	Yes	Yes	Yes	Yes	Yes	Yes	Yes	Yes	Yes	Yes	Yes	Yes	Yes	Yes (already)	No	Yes	No	Yes	Yes	Yes
62	VP64	Female	31	University & higher	Northern	Vinhphuc	6	Yes	Yes	Yes	Yes	Yes	Yes	Yes	No	No	Yes	Yes	Yes	Yes	Yes	Yes	13	Yes	No	Yes	Yes	Yes	Yes	Yes	Yes	Yes	Yes	Yes	Yes	Yes	Yes	Yes	Yes	Yes	Yes	Yes	Yes (already)	Yes	Yes	No	Yes	Yes	Yes
63	VP65	Male	40	University & higher	Northern	Vinhphuc	5	Yes	Yes	Yes	Yes	Yes	Yes	Yes	No	No	Yes	No	Yes	Yes	Yes	Yes	12	Yes	No	Yes	Yes	Yes	Yes	Yes	Yes	Yes	Yes	Yes	Yes	Yes	Yes	Yes	Yes	Yes	Yes	Yes	Yes (already)	Yes	Yes	No	Yes	Yes	Yes
64	VP66	Male	38	University & higher	Northern	Vinhphuc	5	Yes	Yes	Yes	Yes	Yes	Yes	Yes	No	No	Yes	Yes	Yes	Yes	Yes	Yes	13	Yes	No	Yes	Yes	Yes	Yes	Yes	Yes	Yes	Yes	Yes	Yes	Yes	Yes	Yes	Yes	Yes	Yes	Yes	Yes (already)	Yes	Yes	No	Yes	Yes	Yes
65	VP67	Male	37	University & higher	Northern	Vinhphuc	5	Yes	Yes	Yes	Yes	Yes	Yes	Yes	Yes	No	No	No	Yes	Yes	Yes	Yes	12	Yes	No	Yes	Yes	Yes	Yes	Yes	Yes	Yes	Yes	Yes	Yes	Yes	Yes	Yes	Yes	Yes	Yes	Yes	Yes (already)	Yes	Yes	No	Yes	Yes	Yes
66	VP68	Female	38	Middle	Northern	Vinhphuc	5	Yes	Yes	Yes	Yes	Yes	Yes	Yes	No	Yes	Yes	No	Yes	Yes	Yes	Yes	13	Yes	No	Yes	Yes	Yes	Yes	Yes	Yes	Yes	Yes	Yes	Yes	Yes	Yes	Yes	Yes	Yes	Yes	Yes	Yes (already)	Yes	Yes	No	Yes	Yes	Yes
67	VP69	Female	35	University & higher	Northern	Vinhphuc	4	Yes	Yes	Yes	Yes	Yes	No	Yes	Yes	Yes	Yes	Yes	Yes	Yes	Yes	Yes	14	Yes	No	Yes	Yes	Yes	Yes	Yes	Yes	Yes	Yes	Yes	Yes	Yes	Yes	Yes	Yes	Yes	Yes	Yes	Yes (already)	Yes	Yes	No	Yes	Yes	Yes
68	VP70	Female	32	University & higher	Northern	Vinhphuc	4	Yes	Yes	Yes	Yes	Yes	Yes	Yes	No	Yes	Yes	Yes	Yes	Yes	Yes	Yes	14	Yes	Yes	Yes	Yes	Yes	Yes	Yes	Yes	Yes	Yes	Yes	Yes	Yes	Yes	Yes	Yes	Yes	Yes	Yes	Yes (already)	Yes	Yes	No	Yes	Yes	Yes
69	VP71	Female	31	University & higher	Northern	Vinhphuc	3	Yes	Yes	Yes	Yes	Yes	Yes	Yes	No	No	Yes	Yes	Yes	Yes	Yes	Yes	13	Yes	Yes	Yes	Yes	Yes	Yes	Yes	Yes	Yes	Yes	Yes	Yes	Yes	Yes	Yes	Yes	Yes	Yes	Yes	Yes (already)	No	Yes	No	Yes	Yes	Yes
70	VP72	Female	45	University & higher	Northern	Vinhphuc	10	Yes	Yes	Yes	Yes	Yes	Yes	Yes	No	No	Yes	No	Yes	Yes	Yes	Yes	12	Yes	No	Yes	Yes	Yes	Yes	Yes	Yes	Yes	Yes	Yes	Yes	Yes	Yes	Yes	Yes	Yes	Yes	Yes	No (never)				Yes	Yes	Yes
71	VP73	Female	41	University & higher	Northern	Vinhphuc	10	Yes	Yes	Yes	Yes	Yes	Yes	Yes	Yes	Yes	No	No	Yes	Yes	Yes	Yes	13	Yes	No	Yes	Yes	Yes	Yes	Yes	Yes	Yes	Yes	Yes	Yes	Yes	Yes	Yes	Yes	Yes	Yes	Yes	Yes (already)	No	Yes	No	Yes	Yes	Yes
72	VP74	Female	45	University & higher	Northern	Vinhphuc	10	Yes	Yes	Yes	Yes	Yes	Yes	Yes	No	No	Yes	No	Yes	Yes	Yes	Yes	12	Yes	No	Yes	Yes	Yes	Yes	Yes	Yes	Yes	Yes	Yes	Yes	Yes	Yes	Yes	Yes	Yes	Yes	Yes	Yes (already)	Yes	Yes	No	Yes	Yes	Yes
73	VP75	Male	58	University & higher	Northern	Vinhphuc	20	Yes	Yes	Yes	Yes	Yes	Yes	Yes	No	No	Yes	No	Yes	Yes	Yes	Yes	12	Yes	No	Yes	Yes	Yes	Yes	Yes	Yes	Yes	Yes	Yes	Yes	Yes	Yes	Yes	Yes	Yes	Yes	Yes	Yes (already)	No	Yes	No	Yes	Yes	Yes
74	VP76	Female	35	Middle	Northern	Vinhphuc	5	Yes	No	Yes	Yes	Yes	Yes	Yes	No	Yes	Yes	No	Yes	Yes	Yes	Yes	12	Yes	No	Yes	Yes	Yes	Yes	Yes	Yes	Yes	Yes	Yes	Yes	Yes	Yes	Yes	Yes	Yes	Yes	Yes	Yes (already)	Yes	Yes	No	Yes	Yes	Yes
75	VP77	Male	41	University & higher	Northern	Vinhphuc	5	Yes	Yes	Yes	Yes	Yes	Yes	Yes	No	No	Yes	No	Yes	Yes	Yes	Yes	12	Yes	No	Yes	Yes	Yes	Yes	Yes	Yes	Yes	Yes	Yes	Yes	Yes	Yes	Yes	Yes	Yes	Yes	Yes	Yes (already)	No	Yes	No	Yes	Yes	Yes
76	VP78	Female	62	University & higher	Northern	Vinhphuc	20	Yes	Yes	Yes	Yes	Yes	Yes	Yes	No	No	Yes	Yes	Yes	Yes	Yes	Yes	13	Yes	No	Yes	Yes	Yes	Yes	Yes	Yes	Yes	Yes	Yes	Yes	Yes	Yes	Yes	Yes	Yes	Yes	Yes	Yes (already)	Yes	Yes	No	Yes	Yes	Yes
77	VP79	Female	64	Middle	Northern	Vinhphuc	18	Yes	Yes	Yes	Yes	Yes	Yes	Yes	No	No	Yes	No	Yes	Yes	Yes	Yes	12	Yes	No	Yes	Yes	Yes	Yes	Yes	Yes	Yes	Yes	Yes	Yes	Yes	Yes	Yes	Yes	Yes	Yes	Yes	Yes (already)	Yes	Yes	No	Yes	Yes	Yes
78	VP80	Female	38	University & higher	Northern	Vinhphuc	7	Yes	Yes	Yes	Yes	Yes	Yes	Yes	No	No	Yes	No	Yes	Yes	Yes	Yes	12	Yes	No	Yes	Yes	Yes	Yes	Yes	Yes	Yes	Yes	Yes	Yes	Yes	Yes	Yes	Yes	Yes	Yes	Yes	Yes (already)	Yes	Yes	No	Yes	Yes	Yes
79	VP81	Male	40	University & higher	Northern	Vinhphuc	7	Yes	Yes	Yes	Yes	Yes	Yes	Yes	No	No	Yes	Yes	Yes	Yes	Yes	Yes	13	Yes	No	Yes	Yes	Yes	Yes	Yes	Yes	Yes	Yes	Yes	Yes	Yes	Yes	Yes	Yes	Yes	Yes	Yes	Yes (already)	Yes	Yes	No	Yes	Yes	Yes
80	VP82	Male	32	University & higher	Northern	Vinhphuc	4	Yes	Yes	Yes	Yes	Yes	Yes	Yes	No	No	Yes	Yes	Yes	Yes	Yes	Yes	13	Yes	No	Yes	Yes	Yes	Yes	Yes	Yes	Yes	Yes	Yes	Yes	Yes	Yes	Yes	Yes	Yes	Yes	Yes	No (never)				Yes	Yes	Yes
81	VP83	Male	28	University & higher	Northern	Vinhphuc	2	Yes	Yes	Yes	Yes	Yes	Yes	Yes	No	Yes	Yes	No	Yes	Yes	Yes	Yes	13	Yes	No	Yes	Yes	Yes	Yes	Yes	Yes	Yes	Yes	Yes	Yes	Yes	Yes	Yes	Yes	Yes	Yes	Yes	Yes (already)	Yes	Yes	No	Yes	Yes	Yes
82	VP84	Female	41	Middle	Northern	Vinhphuc	8	Yes	Yes	Yes	Yes	Yes	Yes	Yes	No	No	Yes	Yes	Yes	Yes	Yes	Yes	13	Yes	No	Yes	Yes	Yes	Yes	Yes	Yes	Yes	Yes	Yes	Yes	Yes	Yes	Yes	Yes	Yes	Yes	Yes	Yes (already)	No	Yes	No	Yes	Yes	Yes
83	VP85	Male	42	University & higher	Northern	Vinhphuc	10	Yes	Yes	Yes	Yes	Yes	Yes	Yes	No	No	Yes	Yes	Yes	Yes	Yes	Yes	13	Yes	No	Yes	Yes	Yes	Yes	Yes	Yes	Yes	Yes	Yes	Yes	Yes	Yes	Yes	Yes	Yes	Yes	Yes	Yes (already)	No	Yes	No	Yes	Yes	Yes
84	VP86	Female	40	Middle	Northern	Vinhphuc	10	Yes	Yes	Yes	Yes	Yes	Yes	Yes	No	Yes	Yes	Yes	Yes	Yes	Yes	Yes	14	Yes	No	Yes	Yes	Yes	Yes	Yes	Yes	Yes	Yes	Yes	Yes	Yes	Yes	Yes	Yes	Yes	Yes	Yes	Yes (already)	No	Yes	No	Yes	Yes	Yes
85	VP87	Male	50	University & higher	Northern	Vinhphuc	15	Yes	Yes	Yes	Yes	Yes	Yes	Yes	No	No	Yes	Yes	Yes	Yes	Yes	Yes	13	Yes	No	Yes	Yes	Yes	Yes	Yes	Yes	Yes	Yes	Yes	Yes	Yes	Yes	Yes	Yes	Yes	Yes	Yes	Yes (already)	No	Yes	No	Yes	Yes	Yes
86	VP88	Male	38	University & higher	Northern	Vinhphuc	10	Yes	Yes	Yes	Yes	Yes	Yes	Yes	No	No	Yes	Yes	Yes	Yes	Yes	Yes	13	Yes	No	Yes	Yes	Yes	Yes	Yes	Yes	Yes	Yes	Yes	Yes	Yes	Yes	Yes	Yes	Yes	Yes	Yes	No (never)				Yes	Yes	Yes
87	VP89	Female	37	University & higher	Northern	Vinhphuc	10	Yes	Yes	Yes	Yes	Yes	Yes	Yes	No	No	Yes	Yes	Yes	Yes	Yes	Yes	13	Yes	No	Yes	Yes	Yes	Yes	Yes	Yes	Yes	Yes	Yes	Yes	Yes	Yes	Yes	Yes	Yes	Yes	Yes	Yes (already)	No	Yes	No	Yes	Yes	Yes
88	VP90	Female	41	University & higher	Northern	Vinhphuc	10	Yes	Yes	Yes	Yes	Yes	Yes	Yes	No	No	Yes	Yes	Yes	Yes	Yes	Yes	13	Yes	No	Yes	Yes	Yes	Yes	Yes	Yes	Yes	Yes	Yes	Yes	Yes	Yes	Yes	Yes	Yes	Yes	Yes	No (never)				Yes	Yes	Yes
89	VP91	Male	38	University & higher	Northern	Vinhphuc	8	Yes	Yes	Yes	Yes	Yes	Yes	Yes	No	No	Yes	Yes	Yes	Yes	Yes	Yes	13	Yes	No	Yes	Yes	Yes	Yes	Yes	Yes	Yes	Yes	Yes	Yes	Yes	Yes	Yes	Yes	Yes	Yes	Yes	Yes (already)	No	Yes	No	Yes	Yes	Yes
90	VP92	Female	37	Middle	Northern	Vinhphuc	10	Yes	Yes	Yes	Yes	Yes	Yes	Yes	No	No	Yes	Yes	Yes	Yes	Yes	Yes	13	Yes	No	Yes	Yes	Yes	Yes	Yes	Yes	Yes	Yes	Yes	Yes	Yes	Yes	Yes	Yes	Yes	Yes	Yes	Yes (already)	No	Yes	No	Yes	Yes	Yes
91	VP93	Female	37	University & higher	Northern	Vinhphuc	11	Yes	Yes	Yes	Yes	Yes	Yes	Yes	No	No	Yes	Yes	Yes	Yes	Yes	Yes	13	Yes	No	Yes	Yes	Yes	Yes	Yes	Yes	Yes	Yes	Yes	Yes	Yes	Yes	Yes	Yes	Yes	Yes	Yes	No (never)				Yes	Yes	Yes
92	VP94	Male	41	University & higher	Northern	Vinhphuc	10	Yes	Yes	Yes	Yes	Yes	Yes	Yes	No	No	Yes	Yes	Yes	Yes	Yes	Yes	13	Yes	No	Yes	Yes	Yes	Yes	Yes	Yes	Yes	Yes	Yes	Yes	Yes	Yes	Yes	Yes	Yes	Yes	Yes	Yes (already)	No	Yes	No	Yes	Yes	Yes
93	VP95	Female	34	Middle	Northern	Vinhphuc	7	Yes	Yes	Yes	Yes	Yes	Yes	Yes	No	No	Yes	Yes	Yes	Yes	Yes	Yes	13	Yes	No	Yes	Yes	Yes	Yes	Yes	Yes	Yes	Yes	Yes	Yes	Yes	Yes	Yes	Yes	Yes	Yes	Yes	Yes (already)	No	Yes	No	Yes	Yes	Yes
94	VP96	Female	41	University & higher	Northern	Vinhphuc	10	Yes	Yes	Yes	Yes	Yes	Yes	Yes	No	No	Yes	No	Yes	Yes	Yes	Yes	12	Yes	No	Yes	Yes	Yes	Yes	Yes	Yes	Yes	Yes	Yes	Yes	Yes	Yes	Yes	Yes	Yes	Yes	Yes	No (never)				Yes	Yes	Yes
95	VP97	Female	33	University & higher	Northern	Vinhphuc	8	Yes	Yes	Yes	Yes	Yes	No	Yes	Yes	No	Yes	Yes	Yes	Yes	Yes	Yes	13	Yes	No	Yes	Yes	Yes	Yes	Yes	Yes	Yes	Yes	Yes	Yes	Yes	Yes	Yes	Yes	Yes	Yes	Yes	Yes (already)	No	Yes	No	Yes	Yes	Yes
96	VP98	Female	37	University & higher	Northern	Vinhphuc	8	Yes	Yes	Yes	Yes	Yes	Yes	Yes	No	No	Yes	Yes	Yes	Yes	Yes	Yes	13	Yes	No	Yes	Yes	Yes	Yes	Yes	Yes	Yes	Yes	Yes	Yes	Yes	Yes	Yes	Yes	Yes	Yes	Yes	No (never)				Yes	Yes	Yes
97	VP99	Female	35	College	Northern	Vinhphuc	7	Yes	Yes	Yes	Yes	Yes	Yes	Yes	No	No	Yes	Yes	Yes	Yes	Yes	Yes	13	Yes	No	Yes	Yes	Yes	Yes	Yes	Yes	Yes	Yes	Yes	Yes	Yes	Yes	Yes	Yes	Yes	Yes	Yes	Yes (already)	No	Yes	No	Yes	Yes	Yes
98	VP100	Female	34	University & higher	Northern	Vinhphuc	8	Yes	Yes	Yes	Yes	Yes	No	Yes	Yes	No	Yes	Yes	Yes	Yes	Yes	Yes	13	Yes	No	Yes	Yes	Yes	Yes	Yes	Yes	Yes	Yes	Yes	Yes	Yes	Yes	Yes	Yes	Yes	Yes	Yes	Yes (already)	No	Yes	No	Yes	Yes	Yes
99	VP101	Male	55	University & higher	Northern	Vinhphuc	25	Yes	Yes	Yes	Yes	Yes	Yes	Yes	No	No	Yes	Yes	Yes	Yes	Yes	Yes	13	Yes	No	Yes	Yes	Yes	Yes	Yes	Yes	Yes	Yes	Yes	Yes	Yes	Yes	Yes	Yes	Yes	Yes	Yes	Yes (already)	No	Yes	No	Yes	Yes	Yes
100	VP102	Female	31	Middle	Northern	Vinhphuc	8	Yes	Yes	Yes	Yes	Yes	Yes	Yes	No	No	Yes	No	Yes	Yes	Yes	Yes	12	Yes	No	Yes	Yes	Yes	No	Yes	Yes	No	Yes	Yes	Yes	Yes	Yes	Yes	Yes	Yes	Yes	Yes	Yes (already)	Yes	No	No	Yes	Yes	Yes
101	VP103	Female	37	College	Northern	Vinhphuc	10	Yes	Yes	Yes	Yes	Yes	Yes	Yes	Yes	No	Yes	No	Yes	Yes	Yes	Yes	13	Yes	No	Yes	Yes	Yes	Yes	Yes	Yes	Yes	Yes	Yes	Yes	Yes	Yes	Yes	Yes	Yes	Yes	Yes	Yes (already)	No	Yes	No	Yes	Yes	Yes
102	VP104	Male	65	University & higher	Northern	Vinhphuc	30	Yes	Yes	Yes	Yes	Yes	Yes	Yes	No	No	Yes	Yes	Yes	Yes	Yes	Yes	13	Yes	No	Yes	Yes	Yes	Yes	Yes	Yes	Yes	Yes	Yes	Yes	Yes	Yes	Yes	Yes	Yes	Yes	Yes	No (never)				Yes	Yes	Yes
103	VP105	Female	45	University & higher	Northern	Vinhphuc	13	Yes	Yes	Yes	Yes	Yes	Yes	Yes	No	No	Yes	Yes	Yes	Yes	Yes	Yes	13	Yes	No	Yes	Yes	Yes	Yes	Yes	Yes	Yes	Yes	Yes	Yes	Yes	Yes	Yes	Yes	Yes	Yes	Yes	Yes (already)	No	Yes	No	Yes	Yes	Yes
104	VP106	Female	40	University & higher	Northern	Vinhphuc	15	Yes	Yes	Yes	Yes	Yes	Yes	Yes	No	No	Yes	No	Yes	Yes	Yes	Yes	12	Yes	No	Yes	Yes	Yes	Yes	Yes	Yes	Yes	Yes	Yes	Yes	Yes	Yes	Yes	Yes	Yes	Yes	Yes	Yes (already)	No	Yes	No	Yes	Yes	Yes
105	VP107	Male	50	University & higher	Northern	Vinhphuc	20	Yes	Yes	Yes	Yes	Yes	Yes	Yes	No	No	Yes	Yes	Yes	Yes	Yes	Yes	13	Yes	No	Yes	Yes	Yes	Yes	Yes	Yes	Yes	Yes	Yes	Yes	Yes	Yes	Yes	Yes	Yes	Yes	Yes	No (never)				Yes	Yes	Yes
106	VP108	Male	44	University & higher	Northern	Vinhphuc	15	Yes	Yes	Yes	Yes	Yes	Yes	Yes	No	No	Yes	No	Yes	Yes	Yes	Yes	12	Yes	No	Yes	Yes	Yes	Yes	Yes	Yes	No	Yes	Yes	Yes	Yes	Yes	Yes	Yes	Yes	Yes	Yes	Yes (already)	No	Yes	No	Yes	Yes	Yes
107	VP109	Male	42	University & higher	Northern	Vinhphuc	12	Yes	Yes	Yes	Yes	Yes	Yes	Yes	No	No	Yes	No	Yes	Yes	Yes	Yes	12	Yes	No	Yes	Yes	Yes	Yes	Yes	Yes	Yes	Yes	Yes	Yes	Yes	Yes	Yes	Yes	Yes	Yes	Yes	Yes (already)	No	Yes	No	Yes	Yes	Yes
108	VP110	Female	47	College	Northern	Vinhphuc	20	Yes	Yes	Yes	Yes	Yes	Yes	Yes	Yes	Yes	Yes	No	Yes	Yes	Yes	Yes	14	Yes	Yes	Yes	Yes	Yes	Yes	Yes	Yes	Yes	Yes	No	No	Yes	Yes	Yes	Yes	Yes	Yes	Yes	Yes (already)	No	Yes	No	Yes	Yes	Yes
109	VP111	Male	41	Middle	Northern	Vinhphuc	8	Yes	Yes	No	Yes	Yes	No	Yes	Yes	No	Yes	No	Yes	Yes	Yes	Yes	11	Yes	No	Yes	Yes	Yes	Yes	Yes	Yes	Yes	Yes	Yes	Yes	Yes	Yes	No	No	No	No	No	Yes (already)	No	Yes	No	Yes	Yes	No
110	VP112	Male	39	University & higher	Northern	Vinhphuc	6	Yes	Yes	No	Yes	Yes	Yes	Yes	Yes	No	No	No	Yes	Yes	Yes	Yes	11	Yes	Yes	Yes	Yes	Yes	No	Yes	Yes	No	Yes	No	Yes	Yes	No	No	No	No	No	No	Yes (already)	Yes	Yes	No	Yes	No	Yes
111	VP113	Male	72	University & higher	Northern	Vinhphuc	20	Yes	Yes	Yes	Yes	Yes	No	Yes	Yes	No	Yes	No	Yes	Yes	Yes	Yes	12	Yes	No	Yes	Yes	Yes	Yes	Yes	Yes	No	Yes	No	Yes	Yes	No	No	No	No	No	No	Yes (already)	Yes	Yes	No	Yes	No	Yes
112	VP114	Male	40	College	Northern	Vinhphuc	5	Yes	Yes	Yes	Yes	Yes	Yes	Yes	Yes	No	Yes	No	Yes	Yes	Yes	Yes	13	Yes	Yes	Yes	Yes	Yes	Yes	No	Yes	No	Yes	No	Yes	Yes	No	No	No	No	No	No	Yes (already)	Yes	Yes	No	Yes	No	Yes
113	VP115	Male	53	University & higher	Northern	Vinhphuc	3	Yes	Yes	Yes	Yes	Yes	No	Yes	Yes	No	No	No	Yes	Yes	Yes	Yes	11	Yes	Yes	Yes	Yes	Yes	Yes	No	Yes	No	Yes	No	No	Yes	Yes	No	No	No	No	No	Yes (already)	Yes	Yes	No	Yes	No	Yes
114	VP116	Female	39	University & higher	Northern	Vinhphuc	12	Yes	Yes	Yes	Yes	Yes	Yes	Yes	Yes	No	Yes	No	Yes	Yes	Yes	Yes	13	Yes	Yes	Yes	Yes	Yes	Yes	Yes	Yes	Yes	Yes	Yes	Yes	Yes	Yes	Yes	Yes	Yes	Yes	Yes	Yes (already)	No	Yes	No	Yes	Yes	Yes
115	VP117	Female	34	College	Northern	Vinhphuc	10	Yes	Yes	Yes	Yes	Yes	Yes	No	Yes	No	No	No	Yes	Yes	Yes	Yes	11	Yes	No	Yes	Yes	Yes	Yes	Yes	Yes	No	Yes	No	Yes	Yes	Yes	Yes	Yes	Yes	Yes	No	No (never)				Yes	Yes	Yes
116	VP118	Male	38	University & higher	Northern	Vinhphuc	10	Yes	Yes	Yes	Yes	Yes	Yes	Yes	Yes	Yes	Yes	No	Yes	Yes	Yes	Yes	14	Yes	No	Yes	Yes	Yes	Yes	Yes	Yes	No	Yes	Yes	No	Yes	Yes	Yes	Yes	Yes	Yes	No	Yes (already)	No	Yes	Yes	Yes	Yes	Yes
117	VP120	Female	36	University & higher	Northern	Vinhphuc	10	Yes	Yes	Yes	Yes	Yes	Yes	Yes	Yes	No	Yes	No	Yes	Yes	Yes	Yes	13	Yes	No	Yes	Yes	Yes	No	Yes	No	Yes	Yes	No	No	Yes	No	Yes	Yes	No	No	No	Yes (already)	No	Yes	No	Yes	No	Yes
118	VP121	Female	50	Middle	Northern	Vinhphuc	15	Yes	Yes	Yes	Yes	Yes	Yes	Yes	Yes	No	Yes	No	Yes	Yes	Yes	Yes	13	Yes	No	Yes	Yes	No	No	No	No	No	Yes	No	No	Yes	No	No	No	No	No	No	Yes (already)	No	Yes	No	Yes	No	Yes
119	VP122	Female	58	University & higher	Northern	Vinhphuc	35	Yes	Yes	Yes	Yes	Yes	Yes	Yes	Yes	Yes	Yes	No	Yes	Yes	Yes	Yes	14	Yes	Yes	Yes	Yes	Yes	Yes	Yes	Yes	Yes	Yes	Yes	Yes	Yes	Yes	Yes	Yes	Yes	Yes	Yes	No (never)				Yes	Yes	Yes
120	VP123	Female	41	University & higher	Northern	Vinhphuc	20	Yes	Yes	Yes	Yes	Yes	No	Yes	No	No	No	No	Yes	Yes	Yes	Yes	10	Yes	No	Yes	Yes	No	No	No	No	No	Yes	No	No	No	Yes	Yes	Yes	No	No	Yes	No (never)				Yes	No	Yes
121	VP124	Female	38	University & higher	Northern	Vinhphuc	16	Yes	Yes	Yes	Yes	Yes	No	Yes	No	No	No	No	Yes	Yes	Yes	Yes	10	Yes	No	Yes	Yes	No	No	No	No	No	Yes	No	No	No	Yes	Yes	Yes	Yes	Yes	Yes	Yes (already)	No	Yes	No	Yes	No	Yes
122	VP125	Male	42	University & higher	Northern	Vinhphuc	20	Yes	Yes	Yes	Yes	Yes	Yes	Yes	Yes	No	Yes	No	Yes	Yes	Yes	Yes	13	Yes	Yes	Yes	Yes	Yes	Yes	Yes	Yes	Yes	Yes	Yes	Yes	Yes	Yes	Yes	Yes	Yes	Yes	Yes	Yes (already)	No	Yes	No	Yes	Yes	Yes
123	VP126	Male	47	University & higher	Northern	Vinhphuc	13	Yes	Yes	No	Yes	Yes	Yes	Yes	Yes	No	Yes	Yes	Yes	Yes	Yes	Yes	13	Yes	No	Yes	Yes	Yes	Yes	Yes	Yes	Yes	Yes	Yes	Yes	Yes	Yes	Yes	Yes	Yes	Yes	Yes	Yes (already)	No	Yes	No	Yes	Yes	Yes
124	VP127	Female	31	University & higher	Northern	Vinhphuc	6	Yes	Yes	No	Yes	Yes	Yes	Yes	Yes	No	Yes	Yes	Yes	Yes	Yes	Yes	13	Yes	No	Yes	Yes	Yes	Yes	Yes	Yes	Yes	Yes	Yes	Yes	Yes	Yes	Yes	Yes	Yes	Yes	Yes	Yes (already)	No	Yes	No	Yes	Yes	Yes
125	VP128	Male	45	University & higher	Northern	Vinhphuc	15	Yes	Yes	No	Yes	Yes	Yes	Yes	Yes	No	Yes	Yes	Yes	Yes	Yes	Yes	13	Yes	No	Yes	Yes	Yes	Yes	Yes	Yes	Yes	Yes	Yes	Yes	Yes	Yes	Yes	Yes	Yes	Yes	Yes	No (never)				Yes	Yes	Yes
126	VP129	Male	48	University & higher	Northern	Vinhphuc	15	Yes	Yes	No	Yes	Yes	Yes	Yes	Yes	Yes	Yes	Yes	Yes	Yes	Yes	Yes	14	Yes	No	Yes	Yes	Yes	Yes	Yes	Yes	Yes	Yes	Yes	Yes	Yes	Yes	Yes	Yes	Yes	Yes	Yes	Yes (already)	No	Yes	No	Yes	Yes	Yes
127	VP130	Male	48	University & higher	Northern	Vinhphuc	15	Yes	Yes	No	Yes	Yes	Yes	Yes	Yes	Yes	Yes	No	Yes	Yes	Yes	Yes	13	Yes	No	Yes	Yes	Yes	Yes	Yes	Yes	Yes	Yes	Yes	Yes	Yes	Yes	Yes	Yes	Yes	Yes	Yes	Yes (already)	No	Yes	No	Yes	Yes	Yes
128	VP131	Female	31	University & higher	Northern	Vinhphuc	7	Yes	Yes	No	Yes	Yes	Yes	Yes	Yes	No	Yes	No	Yes	Yes	Yes	Yes	12	Yes	No	Yes	Yes	Yes	Yes	Yes	Yes	Yes	Yes	Yes	Yes	Yes	Yes	Yes	Yes	Yes	Yes	Yes	Yes (already)	Yes	No	No	Yes	Yes	Yes
129	VP132	Female	31	University & higher	Northern	Vinhphuc	7	Yes	Yes	No	Yes	Yes	Yes	Yes	Yes	No	Yes	No	Yes	Yes	Yes	Yes	12	Yes	No	Yes	Yes	Yes	Yes	Yes	Yes	Yes	Yes	Yes	Yes	Yes	Yes	Yes	Yes	Yes	Yes	Yes	No (never)				Yes	Yes	Yes
130	VP133	Female	55	University & higher	Northern	Vinhphuc	20	Yes	Yes	No	Yes	Yes	Yes	Yes	Yes	No	Yes	No	Yes	Yes	Yes	Yes	12	Yes	No	Yes	Yes	Yes	Yes	Yes	Yes	Yes	Yes	Yes	Yes	Yes	Yes	Yes	Yes	Yes	Yes	Yes	Yes (already)	Yes	Yes	No	Yes	Yes	Yes
131	VP134	Male	50	University & higher	Northern	Vinhphuc	10	Yes	Yes	No	Yes	Yes	Yes	Yes	Yes	No	No	No	Yes	Yes	Yes	Yes	11	Yes	No	Yes	Yes	Yes	No	Yes	Yes	Yes	Yes	Yes	Yes	Yes	Yes	Yes	Yes	Yes	Yes	Yes	Yes (already)	No	Yes	No	Yes	Yes	Yes
132	VP135	Male	33	University & higher	Northern	Vinhphuc	6	Yes	Yes	No	Yes	Yes	Yes	Yes	Yes	No	Yes	No	Yes	Yes	Yes	Yes	12	Yes	No	Yes	Yes	Yes	Yes	Yes	Yes	Yes	Yes	Yes	Yes	Yes	Yes	Yes	Yes	Yes	Yes	Yes	No (never)				Yes	Yes	Yes
133	VP136	Male	50	University & higher	Northern	Vinhphuc	15	Yes	Yes	Yes	Yes	Yes	Yes	Yes	Yes	No	Yes	No	Yes	Yes	Yes	Yes	13	Yes	No	Yes	Yes	Yes	Yes	Yes	Yes	Yes	Yes	Yes	Yes	Yes	Yes	Yes	Yes	Yes	Yes	Yes	No (never)				Yes	Yes	Yes
134	VP137	Male	49	University & higher	Northern	Vinhphuc	12	Yes	Yes	No	Yes	Yes	No	Yes	Yes	No	No	No	Yes	Yes	Yes	Yes	10	Yes	No	Yes	Yes	Yes	Yes	Yes	Yes	No	Yes	Yes	Yes	Yes	Yes	Yes	Yes	Yes	Yes	Yes	No (never)				Yes	Yes	Yes
135	VP138	Male	59	College	Northern	Vinhphuc	20	Yes	Yes	No	Yes	Yes	No	No	Yes	No	No	No	Yes	Yes	Yes	Yes	9	Yes	No	Yes	Yes	Yes	Yes	Yes	Yes	No	Yes	No	No	Yes	Yes	No	No	No	No	No	Yes (already)	Yes	Yes	No	Yes	No	Yes
136	VP139	Female	29	College	Northern	Vinhphuc	3	Yes	Yes	Yes	Yes	Yes	No	Yes	No	No	No	No	Yes	Yes	Yes	Yes	10	Yes	Yes	Yes	Yes	Yes	Yes	Yes	Yes	Yes	Yes	Yes	No	Yes	Yes	Yes	Yes	No	No	No	No (never)				Yes	Yes	Yes
137	VP140	Female	24	Middle	Northern	Vinhphuc	2	Yes	No	Yes	Yes	Yes	No	Yes	No	No	No	No	Yes	Yes	Yes	Yes	9	Yes	Yes	Yes	Yes	Yes	Yes	Yes	Yes	Yes	Yes	Yes	No	Yes	Yes	Yes	Yes	No	No	No	No (never)				Yes	Yes	Yes
138	VP141	Female	28	Middle	Northern	Vinhphuc	4	Yes	No	Yes	Yes	Yes	No	Yes	No	No	No	No	Yes	Yes	Yes	Yes	9	Yes	Yes	Yes	Yes	Yes	No	Yes	Yes	No	Yes	Yes	Yes	Yes	Yes	Yes	Yes	No	No	No	No (never)				Yes	Yes	Yes
139	VP142	Male	30	University & higher	Northern	Vinhphuc	3	Yes	Yes	Yes	Yes	Yes	No	Yes	No	No	No	No	Yes	Yes	Yes	Yes	10	Yes	Yes	Yes	Yes	Yes	Yes	Yes	Yes	Yes	Yes	Yes	Yes	Yes	Yes	Yes	Yes	No	No	No	No (never)				Yes	No	Yes
140	VP143	Female	31	College	Northern	Vinhphuc	5	Yes	Yes	Yes	Yes	Yes	No	Yes	No	No	No	No	Yes	Yes	Yes	Yes	10	Yes	Yes	Yes	Yes	Yes	Yes	Yes	Yes	Yes	Yes	Yes	Yes	Yes	Yes	Yes	Yes	No	No	No	No (never)				Yes	No	Yes
141	VP144	Male	47	University & higher	Northern	Vinhphuc	4	Yes	Yes	Yes	Yes	Yes	No	Yes	No	No	No	No	Yes	Yes	Yes	Yes	10	Yes	Yes	Yes	Yes	Yes	Yes	Yes	Yes	Yes	Yes	No	No	No	No	No	No	No	No	No	No (never)				No	No	No
142	VP145	Female	36	College	Northern	Vinhphuc	1	Yes	Yes	Yes	Yes	Yes	No	Yes	No	No	No	No	Yes	Yes	Yes	No	9	Yes	Yes	Yes	Yes	Yes	Yes	No	Yes	No	Yes	Yes	Yes	Yes	Yes	Yes	Yes	No	No	No	No (never)				Yes	Yes	Yes
143	VP146	Female	34	University & higher	Northern	Vinhphuc	2	Yes	Yes	Yes	Yes	Yes	No	Yes	No	No	No	No	Yes	Yes	Yes	Yes	10	Yes	Yes	Yes	Yes	Yes	Yes	No	Yes	No	Yes	Yes	Yes	Yes	Yes	Yes	Yes	No	No	No	No (never)				Yes	Yes	Yes
144	VP147	Female	38	College	Northern	Vinhphuc	8	Yes	Yes	Yes	Yes	Yes	No	Yes	No	No	No	No	Yes	Yes	Yes	Yes	10	Yes	Yes	Yes	Yes	Yes	Yes	Yes	Yes	Yes	Yes	Yes	Yes	Yes	Yes	Yes	Yes	No	No	No	No (never)				Yes	Yes	Yes
145	VP148	Female	31	University & higher	Northern	Vinhphuc	3	Yes	Yes	Yes	Yes	Yes	Yes	Yes	Yes	Yes	Yes	No	Yes	Yes	Yes	Yes	14	Yes	No	Yes	Yes	Yes	Yes	Yes	Yes	Yes	Yes	No	No	Yes	No	No	No	No	No	No	Yes (already)	No	Yes	No	Yes	No	Yes
146	VP149	Female	35	University & higher	Northern	Vinhphuc	3	Yes	Yes	Yes	Yes	Yes	Yes	No	No	No	No	No	Yes	Yes	No	Yes	9	Yes	Yes	Yes	Yes	Yes	Yes	Yes	No	Yes	Yes	Yes	No	Yes	Yes	No	No	No	No	No	Yes (already)	No	Yes	No	Yes	No	Yes
147	VP150	Female	35	University & higher	Northern	Vinhphuc	10	Yes	Yes	No	Yes	Yes	Yes	Yes	Yes	Yes	Yes	Yes	Yes	Yes	Yes	Yes	14	Yes	Yes	Yes	Yes	No	No	No	No	No	Yes	No	No	Yes	Yes	Yes	Yes	Yes	Yes	Yes	No (never)				Yes	Yes	Yes
148	VP151	Female	39	University & higher	Northern	Vinhphuc	14	Yes	Yes	Yes	Yes	Yes	Yes	Yes	Yes	No	No	No	Yes	Yes	Yes	Yes	12	Yes	No	Yes	Yes	Yes	Yes	Yes	Yes	No	Yes	No	No	Yes	No	Yes	Yes	Yes	No	No	Yes (already)	Yes	Yes	No	Yes	No	Yes
149	VP152	Female	30	College	Northern	Vinhphuc	4	Yes	Yes	Yes	Yes	Yes	No	Yes	No	No	No	No	Yes	Yes	Yes	Yes	10	Yes	Yes	Yes	Yes	Yes	Yes	Yes	Yes	Yes	Yes	No	No	Yes	Yes	Yes	Yes	No	No	No	No (never)				Yes	No	Yes
150	VP153	Male	41	College	Northern	Vinhphuc	3	Yes	Yes	Yes	Yes	Yes	Yes	Yes	Yes	No	No	No	Yes	Yes	Yes	Yes	12	Yes	No	Yes	Yes	Yes	Yes	No	Yes	No	Yes	No	No	Yes	No	Yes	Yes	Yes	No	Yes	Yes (already)	No	Yes	No	Yes	Yes	Yes
151	VP154	Female	29	College	Northern	Vinhphuc	2	Yes	Yes	Yes	Yes	Yes	Yes	No	Yes	No	No	No	Yes	Yes	Yes	Yes	11	Yes	No	Yes	Yes	Yes	No	Yes	Yes	No	Yes	No	No	Yes	Yes	Yes	Yes	Yes	No	No	Yes (already)	No	Yes	No	Yes	No	Yes
152	VP155	Male	63	College	Northern	Vinhphuc	4	Yes	Yes	Yes	Yes	Yes	Yes	Yes	Yes	No	Yes	No	Yes	Yes	Yes	Yes	13	Yes	No	Yes	Yes	Yes	Yes	No	Yes	Yes	Yes	No	Yes	Yes	Yes	No	No	No	No	No	Yes (already)	No	Yes	Yes	Yes	No	Yes
153	VP156	Female	25	College	Northern	Vinhphuc	1	Yes	Yes	Yes	Yes	Yes	No	Yes	No	No	No	No	Yes	Yes	Yes	Yes	10	Yes	Yes	Yes	Yes	Yes	Yes	Yes	Yes	No	Yes	Yes	Yes	Yes	Yes	Yes	Yes	No	No	No	No (never)				Yes	Yes	Yes
154	VP157	Male	28	Middle	Northern	Vinhphuc	4	Yes	No	Yes	Yes	Yes	No	Yes	No	No	No	No	Yes	Yes	Yes	Yes	9	Yes	Yes	Yes	Yes	Yes	Yes	Yes	Yes	Yes	Yes	No	No	Yes	Yes	Yes	Yes	No	No	No	No (never)				Yes	Yes	Yes
155	VP158	Male	26	College	Northern	Vinhphuc	2	Yes	Yes	Yes	Yes	Yes	No	Yes	No	No	No	No	Yes	Yes	Yes	Yes	10	Yes	Yes	Yes	Yes	Yes	Yes	Yes	Yes	No	Yes	No	Yes	Yes	Yes	Yes	Yes	No	No	No	No (never)				Yes	Yes	Yes
156	VP159	Male	27	College	Northern	Vinhphuc	3	Yes	Yes	Yes	Yes	Yes	No	Yes	No	No	No	No	Yes	Yes	Yes	Yes	10	Yes	Yes	Yes	Yes	Yes	Yes	Yes	Yes	Yes	Yes	Yes	No	Yes	Yes	Yes	Yes	No	No	No	No (never)				Yes	Yes	Yes
157	VP160	Female	26	College	Northern	Vinhphuc	2	Yes	Yes	Yes	Yes	Yes	No	Yes	No	No	No	No	Yes	Yes	Yes	Yes	10	Yes	Yes	Yes	Yes	Yes	Yes	Yes	Yes	No	Yes	No	No	Yes	Yes	Yes	Yes	No	No	No	No (never)				Yes	No	Yes
158	VP161	Male	27	College	Northern	Vinhphuc	2	Yes	Yes	Yes	Yes	Yes	No	Yes	No	No	No	No	Yes	Yes	Yes	Yes	10	Yes	Yes	Yes	Yes	Yes	Yes	Yes	Yes	Yes	Yes	No	Yes	Yes	Yes	Yes	Yes	No	No	No	No (never)				Yes	No	Yes
159	VP162	Female	39	Middle	Northern	Vinhphuc	5	Yes	No	Yes	Yes	Yes	No	Yes	No	No	No	No	Yes	Yes	Yes	Yes	9	Yes	Yes	Yes	Yes	Yes	Yes	Yes	Yes	Yes	Yes	Yes	No	Yes	Yes	Yes	Yes	No	No	No	No (never)				Yes	Yes	Yes
160	VP163	Male	27	College	Northern	Vinhphuc	3	Yes	Yes	Yes	Yes	Yes	No	Yes	No	No	No	No	Yes	Yes	Yes	Yes	10	Yes	Yes	Yes	Yes	Yes	Yes	Yes	Yes	Yes	Yes	No	No	Yes	Yes	Yes	Yes	No	No	No	No (never)				Yes	Yes	Yes
161	VP164	Female	47	College	Northern	Vinhphuc	19	Yes	Yes	Yes	Yes	Yes	Yes	Yes	Yes	No	Yes	No	Yes	Yes	Yes	Yes	13	Yes	No	No	Yes	No	No	No	No	No	Yes	No	No	No	Yes	No	No	No	No	No	No (never)				Yes	Yes	Yes
162	VP165	Male	40	University & higher	Northern	Vinhphuc	5	Yes	Yes	No	Yes	Yes	Yes	Yes	Yes	No	Yes	No	Yes	Yes	Yes	Yes	12	Yes	Yes	Yes	Yes	Yes	Yes	Yes	Yes	Yes	Yes	No	Yes	Yes	Yes	Yes	Yes	Yes	Yes	Yes	Yes (already)	No	Yes	No	Yes	Yes	Yes
163	VP166	Female	39	University & higher	Northern	Vinhphuc	4	Yes	Yes	No	Yes	Yes	Yes	Yes	Yes	No	No	No	Yes	Yes	Yes	Yes	11	Yes	Yes	Yes	Yes	Yes	Yes	Yes	Yes	No	Yes	Yes	Yes	Yes	Yes	No	No	No	No	No	Yes (already)	Yes	Yes	No	Yes	No	Yes
164	VP167	Female	22	College	Northern	Vinhphuc	1	Yes	Yes	No	Yes	Yes	Yes	Yes	No	No	No	No	Yes	Yes	Yes	Yes	10	Yes	No	Yes	Yes	No	No	No	No	No	Yes	No	Yes	Yes	Yes	Yes	Yes	Yes	Yes	Yes	Yes (already)	No	Yes	No	Yes	Yes	Yes
165	VP169	Female	26	University & higher	Northern	Vinhphuc	2	Yes	Yes	No	Yes	Yes	No	Yes	No	No	No	No	Yes	Yes	Yes	Yes	9	Yes	No	Yes	Yes	Yes	Yes	Yes	Yes	Yes	Yes	Yes	No	Yes	No	Yes	Yes	Yes	Yes	Yes	Yes (already)	No	Yes	No	Yes	Yes	Yes
166	VP170	Female	33	University & higher	Northern	Vinhphuc	4	Yes	Yes	No	Yes	Yes	Yes	No	Yes	Yes	Yes	No	Yes	Yes	Yes	Yes	12	Yes	No	Yes	Yes	Yes	Yes	No	Yes	No	Yes	No	Yes	Yes	Yes	No	No	No	No	No	Yes (already)	Yes	Yes	No	Yes	Yes	No
167	VP171	Male	36	University & higher	Northern	Vinhphuc	5	Yes	Yes	Yes	Yes	Yes	No	Yes	Yes	No	Yes	No	Yes	Yes	Yes	Yes	12	Yes	No	Yes	Yes	Yes	Yes	Yes	Yes	No	Yes	No	Yes	Yes	Yes	No	No	No	No	No	Yes (already)	No	Yes	No	Yes	No	Yes
168	VP172	Female	31	University & higher	Northern	Vinhphuc	1	Yes	Yes	Yes	Yes	Yes	Yes	Yes	No	No	No	No	Yes	Yes	Yes	Yes	11	Yes	No	No	Yes	Yes	No	No	Yes	No	Yes	No	No	No	Yes	Yes	No	Yes	Yes	No	No (never)				Yes	Yes	No
169	VP173	Female	33	College	Northern	Vinhphuc	10	Yes	Yes	Yes	Yes	Yes	Yes	No	No	Yes	No	No	Yes	Yes	Yes	Yes	11	Yes	No	Yes	No	Yes	Yes	Yes	Yes	Yes	Yes	No	No	Yes	Yes	Yes	Yes	Yes	Yes	Yes	No (never)				Yes	Yes	Yes
170	VP174	Female	34	College	Northern	Vinhphuc	10	Yes	Yes	Yes	Yes	No	Yes	No	Yes	Yes	Yes	No	Yes	Yes	Yes	Yes	12	Yes	No	No	Yes	Yes	Yes	Yes	Yes	No	Yes	No	No	Yes	Yes	Yes	Yes	Yes	Yes	Yes	No (never)				Yes	Yes	Yes
171	VP175	Female	33	University & higher	Northern	Vinhphuc	4	Yes	Yes	Yes	Yes	Yes	No	Yes	No	No	No	No	No	Yes	Yes	Yes	9	Yes	Yes	Yes	Yes	Yes	Yes	Yes	Yes	No	Yes	Yes	Yes	Yes	Yes	Yes	Yes	No	No	Yes	Yes (already)	Yes	No	No	Yes	Yes	Yes
172	VP176	Male	35	University & higher	Northern	Vinhphuc	12	Yes	Yes	Yes	Yes	Yes	No	No	No	No	No	No	No	Yes	Yes	No	7	Yes	Yes	Yes	Yes	Yes	Yes	Yes	Yes	No	Yes	No	Yes	Yes	Yes	Yes	Yes	No	No	Yes	Yes (already)	No	Yes	No	Yes	Yes	Yes
173	VP177	Female	36	University & higher	Northern	Vinhphuc	10	Yes	Yes	Yes	Yes	Yes	Yes	Yes	No	Yes	Yes	No	Yes	Yes	Yes	Yes	13	Yes	No	Yes	Yes	Yes	Yes	Yes	Yes	Yes	Yes	No	No	Yes	Yes	Yes	Yes	Yes	Yes	Yes	Yes (already)	No	Yes	No	Yes	Yes	Yes
174	VP178	Female	34	University & higher	Northern	Vinhphuc	5	Yes	Yes	Yes	Yes	Yes	Yes	Yes	No	No	Yes	No	Yes	Yes	Yes	Yes	12	Yes	No	Yes	Yes	Yes	No	Yes	Yes	No	Yes	No	No	Yes	Yes	Yes	Yes	Yes	No	No	Yes (already)	No	Yes	No	Yes	Yes	Yes
175	VP179	Female	37	University & higher	Northern	Vinhphuc	3	Yes	Yes	Yes	Yes	Yes	Yes	Yes	No	No	Yes	No	Yes	Yes	Yes	Yes	12	Yes	Yes	Yes	Yes	Yes	Yes	Yes	Yes	No	Yes	No	No	No	Yes	Yes	Yes	Yes	No	Yes	Yes (already)	No	Yes	No	Yes	No	Yes
176	VP180	Female	41	University & higher	Northern	Vinhphuc	3	Yes	Yes	Yes	Yes	Yes	Yes	No	Yes	No	No	No	Yes	Yes	Yes	Yes	11	Yes	No	Yes	Yes	Yes	Yes	Yes	Yes	No	Yes	Yes	Yes	No	Yes	Yes	No	Yes	Yes	Yes	No (never)				Yes	Yes	No
177	VP181	Female	31	University & higher	Northern	Vinhphuc	5	Yes	Yes	Yes	Yes	Yes	Yes	Yes	No	No	No	Yes	Yes	Yes	Yes	Yes	12	Yes	No	Yes	Yes	Yes	Yes	Yes	Yes	Yes	Yes	No	No	Yes	Yes	Yes	Yes	Yes	Yes	Yes	No (never)				Yes	Yes	Yes
178	NA01	Female	49	Middle	Central	Nghean	25	Yes	Yes	Yes	Yes	Yes	Yes	Yes	No	No	Yes	No	Yes	Yes	Yes	Yes	12	Yes	Yes	Yes	Yes	Yes	Yes	Yes	Yes	Yes	Yes	No	No	Yes	Yes	No	No	No	No	No	No (never)				Yes	Yes	Yes
179	NA03	Female	44	Middle	Central	Nghean	20	Yes	Yes	Yes	Yes	Yes	Yes	Yes	No	No	Yes	No	Yes	Yes	Yes	Yes	12	Yes	Yes	Yes	Yes	Yes	Yes	Yes	Yes	Yes	Yes	No	No	Yes	Yes	No	No	No	No	No	No (never)				Yes	Yes	Yes
180	NA04	Female	26	College	Central	Nghean	5	No	Yes	Yes	Yes	Yes	Yes	Yes	No	No	Yes	No	Yes	Yes	Yes	Yes	11	Yes	Yes	Yes	Yes	Yes	Yes	Yes	Yes	Yes	Yes	No	No	Yes	Yes	No	No	No	No	No	No (never)				Yes	Yes	Yes
181	NA05	Female	52	Middle	Central	Nghean	20	Yes	Yes	Yes	Yes	Yes	Yes	Yes	No	No	No	No	Yes	Yes	Yes	Yes	11	Yes	Yes	Yes	Yes	Yes	No	Yes	Yes	No	Yes	Yes	Yes	Yes	Yes	Yes	Yes	Yes	Yes	Yes	No (never)				Yes	Yes	Yes
182	NA06	Female	39	Middle	Central	Nghean	15	Yes	Yes	Yes	Yes	Yes	Yes	Yes	No	No	No	No	Yes	Yes	Yes	Yes	11	Yes	Yes	Yes	Yes	Yes	No	Yes	No	No	Yes	No	No	Yes	Yes	Yes	Yes	Yes	Yes	Yes	No (never)				Yes	Yes	Yes
183	NA07	Female	37	University & higher	Central	Nghean	15	Yes	Yes	Yes	Yes	Yes	Yes	Yes	No	No	No	No	Yes	Yes	Yes	Yes	11	Yes	Yes	Yes	Yes	Yes	No	Yes	No	No	Yes	No	No	Yes	Yes	Yes	Yes	Yes	Yes	Yes	No (never)				Yes	Yes	Yes
184	NA08	Female	50	Middle	Central	Nghean	20	Yes	Yes	Yes	Yes	Yes	Yes	Yes	No	No	No	No	Yes	Yes	Yes	Yes	11	Yes	Yes	Yes	Yes	Yes	No	Yes	Yes	No	Yes	Yes	Yes	Yes	Yes	Yes	Yes	Yes	Yes	Yes	No (never)				Yes	Yes	Yes
185	NA09	Female	27	College	Central	Nghean	7	Yes	Yes	No	Yes	Yes	Yes	Yes	No	No	No	No	Yes	Yes	Yes	Yes	10	Yes	Yes	Yes	Yes	Yes	No	Yes	No	Yes	Yes	Yes	Yes	Yes	Yes	Yes	Yes	Yes	Yes	Yes	No (never)				Yes	Yes	Yes
186	NA10	Female	51	Middle	Central	Nghean	15	Yes	Yes	Yes	Yes	Yes	No	Yes	Yes	No	No	No	Yes	Yes	Yes	Yes	11	Yes	No	Yes	Yes	Yes	No	Yes	Yes	No	Yes	Yes	No	Yes	Yes	Yes	Yes	Yes	Yes	Yes	No (never)				Yes	Yes	Yes
187	NA11	Male	53	Middle	Central	Nghean	26	Yes	No	No	Yes	Yes	Yes	Yes	No	No	Yes	No	Yes	Yes	Yes	Yes	10	Yes	Yes	Yes	Yes	Yes	Yes	Yes	Yes	Yes	Yes	Yes	Yes	Yes	Yes	Yes	Yes	Yes	Yes	Yes	Yes (already)	No	Yes	No	Yes	Yes	Yes
188	NA12	Female	32	Middle	Central	Nghean	9	Yes	No	Yes	Yes	Yes	Yes	Yes	Yes	Yes	Yes	Yes	Yes	Yes	Yes	Yes	14	Yes	Yes	Yes	Yes	Yes	Yes	Yes	Yes	Yes	Yes	Yes	Yes	Yes	Yes	Yes	Yes	No	No	Yes	Yes (already)	Yes	No	No	Yes	Yes	Yes
189	NA13	Female	25	Middle	Central	Nghean	3	Yes	No	Yes	Yes	Yes	Yes	Yes	No	No	No	No	Yes	Yes	Yes	Yes	10	Yes	No	Yes	Yes	Yes	Yes	Yes	Yes	Yes	Yes	Yes	Yes	Yes	Yes	Yes	Yes	Yes	Yes	Yes	No (never)				Yes	Yes	Yes
190	NA14	Female	30	Middle	Central	Nghean	7	Yes	No	Yes	Yes	Yes	Yes	Yes	No	No	Yes	No	Yes	Yes	Yes	Yes	11	Yes	Yes	Yes	Yes	Yes	Yes	Yes	Yes	Yes	Yes	Yes	Yes	Yes	Yes	Yes	Yes	Yes	Yes	Yes	No (never)				Yes	Yes	Yes
191	NA15	Female	37	College	Central	Nghean	10	Yes	Yes	Yes	Yes	Yes	Yes	Yes	Yes	Yes	Yes	Yes	Yes	Yes	Yes	Yes	15	Yes	Yes	Yes	Yes	Yes	Yes	Yes	Yes	Yes	Yes	Yes	No	Yes	Yes	Yes	Yes	Yes	Yes	Yes	Yes (already)	Yes	No	No	Yes	Yes	Yes
192	NA16	Female	41	Middle	Central	Nghean	4	Yes	Yes	Yes	Yes	Yes	Yes	Yes	No	Yes	No	No	Yes	Yes	Yes	Yes	12	Yes	No	Yes	Yes	No	No	No	No	No	Yes	Yes	Yes	Yes	Yes	No	No	No	No	No	Yes (already)	No	No	Yes	Yes	No	Yes
193	NA17	Female	36	College	Central	Nghean	10	Yes	Yes	Yes	Yes	Yes	Yes	Yes	Yes	No	Yes	No	Yes	Yes	Yes	Yes	13	Yes	Yes	Yes	Yes	Yes	Yes	Yes	Yes	Yes	Yes	Yes	Yes	Yes	Yes	Yes	Yes	Yes	Yes	Yes	No (never)				Yes	Yes	Yes
194	NA18	Female	30	College	Central	Nghean	3	Yes	Yes	No	Yes	Yes	Yes	Yes	Yes	Yes	Yes	Yes	Yes	Yes	Yes	Yes	14	Yes	Yes	Yes	Yes	Yes	Yes	Yes	Yes	Yes	Yes	Yes	No	Yes	Yes	Yes	Yes	Yes	Yes	Yes	Yes (already)	Yes	No	No	Yes	Yes	Yes
195	NA19	Male	35	Middle	Central	Nghean	3	Yes	Yes	Yes	Yes	Yes	Yes	Yes	Yes	Yes	No	No	Yes	Yes	Yes	Yes	13	Yes	No	Yes	Yes	No	No	No	No	No	Yes	No	Yes	No	Yes	Yes	Yes	Yes	Yes	Yes	Yes (already)	Yes	No	Yes	Yes	No	Yes
196	NA20	Female	36	College	Central	Nghean	9	Yes	Yes	Yes	Yes	Yes	Yes	Yes	Yes	No	Yes	No	Yes	Yes	Yes	Yes	13	Yes	Yes	Yes	Yes	Yes	Yes	Yes	Yes	Yes	Yes	Yes	Yes	Yes	Yes	Yes	Yes	Yes	Yes	Yes	No (never)				Yes	Yes	Yes
197	NA21	Female	30	College	Central	Nghean	8	Yes	Yes	No	Yes	Yes	Yes	Yes	Yes	Yes	Yes	Yes	Yes	Yes	Yes	Yes	14	Yes	Yes	Yes	Yes	Yes	Yes	Yes	Yes	Yes	Yes	Yes	No	Yes	Yes	Yes	Yes	Yes	Yes	Yes	Yes (already)	Yes	No	No	Yes	Yes	Yes
198	NA22	Female	29	Middle	Central	Nghean	6	Yes	No	Yes	Yes	Yes	Yes	Yes	No	No	No	No	Yes	Yes	Yes	Yes	10	Yes	No	No	Yes	Yes	Yes	Yes	Yes	No	Yes	Yes	Yes	Yes	Yes	Yes	Yes	Yes	Yes	Yes	No (never)				Yes	No	Yes
199	NA23	Female	54	Middle	Central	Nghean	16	Yes	No	No	Yes	Yes	Yes	Yes	Yes	Yes	Yes	Yes	Yes	Yes	Yes	Yes	13	Yes	Yes	Yes	Yes	Yes	Yes	Yes	Yes	Yes	Yes	Yes	No	Yes	Yes	Yes	Yes	Yes	Yes	Yes	Yes (already)	Yes	No	No	Yes	Yes	Yes
200	NA24	Female	42	Middle	Central	Nghean	19	Yes	No	Yes	Yes	Yes	Yes	Yes	Yes	No	Yes	No	Yes	Yes	Yes	Yes	12	Yes	Yes	Yes	Yes	Yes	Yes	Yes	Yes	Yes	Yes	Yes	Yes	Yes	Yes	Yes	Yes	Yes	Yes	Yes	No (never)				Yes	Yes	Yes
201	NA25	Female	27	College	Central	Nghean	6	Yes	Yes	Yes	Yes	Yes	Yes	Yes	Yes	Yes	Yes	Yes	Yes	Yes	Yes	Yes	15	Yes	Yes	Yes	Yes	Yes	Yes	Yes	Yes	Yes	Yes	Yes	No	Yes	Yes	Yes	Yes	Yes	Yes	Yes	Yes (already)	Yes	No	No	Yes	Yes	Yes
202	NA26	Female	39	College	Central	Nghean	3	Yes	Yes	Yes	Yes	Yes	Yes	Yes	No	No	Yes	No	Yes	Yes	Yes	Yes	12	Yes	Yes	Yes	Yes	No	No	No	No	No	Yes	Yes	Yes	Yes	Yes	No	No	No	No	No	No (never)				Yes	Yes	Yes
203	NA27	Female	26	University & higher	Central	Nghean	2	Yes	Yes	Yes	Yes	Yes	Yes	Yes	No	No	No	No	Yes	Yes	Yes	Yes	11	Yes	Yes	Yes	Yes	Yes	Yes	Yes	Yes	Yes	Yes	Yes	Yes	Yes	Yes	Yes	Yes	Yes	Yes	Yes	No (never)				Yes	Yes	Yes
204	NĐ01	Female	39	University & higher	Northern	Namdinh	19	Yes	Yes	Yes	Yes	Yes	Yes	Yes	Yes	No	Yes	No	Yes	Yes	Yes	No	12	Yes	No	Yes	Yes	Yes	No	Yes	No	No	Yes	No	Yes	No	Yes	Yes	Yes	No	No	Yes	No (never)				Yes	No	Yes
205	NĐ02	Female	35	College	Northern	Namdinh	5	Yes	Yes	No	Yes	Yes	Yes	Yes	Yes	Yes	Yes	Yes	Yes	Yes	Yes	Yes	14	Yes	No	Yes	Yes	Yes	Yes	Yes	Yes	Yes	Yes	Yes	No	Yes	Yes	Yes	Yes	Yes	Yes	No	Yes (already)	No	No	Yes	Yes	Yes	Yes
206	NĐ03	Female	50	Middle	Northern	Namdinh	30	Yes	No	Yes	Yes	Yes	Yes	Yes	Yes	No	Yes	No	Yes	Yes	Yes	Yes	12	Yes	No	No	Yes	Yes	Yes	Yes	Yes	Yes	Yes	No	No	Yes	Yes	Yes	Yes	Yes	Yes	Yes	No (never)				Yes	Yes	Yes
207	NĐ04	Female	47	College	Northern	Namdinh	20	Yes	Yes	Yes	Yes	Yes	Yes	Yes	Yes	No	No	No	Yes	Yes	Yes	Yes	12	Yes	No	Yes	Yes	Yes	No	No	Yes	No	Yes	No	No	Yes	Yes	Yes	Yes	No	No	No	No (never)				Yes	Yes	Yes
208	NĐ05	Female	33	University & higher	Northern	Namdinh	10	Yes	Yes	No	Yes	No	Yes	Yes	No	No	Yes	No	Yes	Yes	Yes	Yes	10	Yes	No	Yes	No	Yes	No	Yes	No	Yes	Yes	No	No	Yes	Yes	Yes	Yes	Yes	Yes	Yes	No (never)				Yes	Yes	Yes
209	NĐ06	Male	26	University & higher	Northern	Namdinh	5	Yes	Yes	Yes	Yes	Yes	Yes	Yes	No	Yes	Yes	No	Yes	Yes	Yes	Yes	13	Yes	Yes	Yes	Yes	No	No	No	No	No	Yes	Yes	No	Yes	Yes	Yes	Yes	Yes	Yes	Yes	Yes (already)	Yes	Yes	No	Yes	Yes	Yes
210	NĐ07	Male	36	University & higher	Northern	Namdinh	15	Yes	Yes	Yes	Yes	Yes	Yes	Yes	No	No	No	No	Yes	Yes	Yes	Yes	11	Yes	No	Yes	Yes	Yes	Yes	No	No	No	Yes	No	No	Yes	Yes	Yes	Yes	No	No	No	No (never)				Yes	No	Yes
211	NĐ08	Male	37	Middle	Northern	Namdinh	10	Yes	Yes	Yes	Yes	Yes	Yes	Yes	Yes	Yes	Yes	No	Yes	Yes	Yes	Yes	14	Yes	Yes	Yes	Yes	Yes	Yes	Yes	Yes	Yes	Yes	No	No	Yes	Yes	Yes	Yes	Yes	Yes	Yes	No (never)				Yes	No	Yes
212	NĐ09	Female	27	Middle	Northern	Namdinh	6	Yes	No	Yes	Yes	Yes	Yes	Yes	Yes	Yes	Yes	Yes	Yes	Yes	Yes	Yes	14	Yes	Yes	Yes	Yes	Yes	Yes	Yes	Yes	Yes	Yes	No	No	Yes	Yes	Yes	Yes	Yes	Yes	Yes	No (never)				Yes	Yes	Yes
213	NĐ10	Female	25	University & higher	Northern	Namdinh	1	Yes	Yes	Yes	Yes	Yes	Yes	Yes	No	No	Yes	No	Yes	Yes	Yes	Yes	12	Yes	Yes	Yes	Yes	Yes	No	Yes	No	No	Yes	Yes	No	Yes	Yes	Yes	Yes	Yes	Yes	Yes	Yes (already)	No	Yes	No	Yes	Yes	Yes
214	NĐ11	Female	25	College	Northern	Namdinh	4	Yes	Yes	Yes	Yes	Yes	Yes	Yes	No	No	Yes	No	Yes	Yes	Yes	Yes	12	Yes	Yes	Yes	Yes	Yes	No	Yes	No	No	Yes	No	No	Yes	Yes	Yes	Yes	Yes	Yes	Yes	Yes (already)	No	Yes	No	Yes	Yes	Yes
215	NĐ12	Female	31	University & higher	Northern	Namdinh	4	Yes	Yes	Yes	Yes	Yes	Yes	Yes	No	No	No	No	Yes	Yes	Yes	Yes	11	Yes	Yes	Yes	Yes	Yes	No	No	Yes	No	Yes	No	No	Yes	Yes	Yes	Yes	No	No	Yes	No (never)				Yes	Yes	Yes
216	NĐ13	Female	33	Middle	Northern	Namdinh	10	Yes	No	Yes	Yes	Yes	Yes	Yes	No	No	Yes	No	Yes	Yes	Yes	Yes	11	Yes	Yes	Yes	Yes	Yes	Yes	Yes	Yes	No	Yes	Yes	Yes	Yes	Yes	Yes	Yes	Yes	Yes	Yes	Yes (already)	No	Yes	No	Yes	Yes	Yes
217	NĐ14	Female	31	Middle	Northern	Namdinh	10	Yes	No	Yes	Yes	Yes	Yes	No	No	Yes	Yes	No	Yes	Yes	Yes	Yes	11	Yes	Yes	Yes	Yes	Yes	Yes	Yes	Yes	No	Yes	Yes	Yes	Yes	Yes	Yes	Yes	Yes	Yes	Yes	Yes (already)	No	Yes	No	Yes	Yes	Yes
218	NĐ15	Female	29	Middle	Northern	Namdinh	9	Yes	No	Yes	Yes	Yes	Yes	No	No	Yes	Yes	No	Yes	Yes	Yes	Yes	11	Yes	Yes	Yes	Yes	Yes	Yes	Yes	Yes	No	Yes	Yes	Yes	Yes	Yes	Yes	Yes	Yes	Yes	Yes	Yes (already)	No	Yes	No	Yes	Yes	Yes
219	NĐ16	Female	26	College	Northern	Namdinh	3	Yes	Yes	Yes	Yes	Yes	Yes	Yes	No	No	No	No	Yes	Yes	Yes	Yes	11	Yes	No	No	Yes	Yes	No	No	Yes	No	Yes	No	No	Yes	Yes	Yes	Yes	No	No	No	Yes (already)	Yes	No	No	Yes	No	No
220	NĐ17	Female	33	Middle	Northern	Namdinh	7	Yes	No	Yes	Yes	Yes	Yes	Yes	No	No	Yes	No	Yes	Yes	Yes	Yes	11	Yes	Yes	Yes	Yes	Yes	Yes	Yes	Yes	No	Yes	Yes	Yes	Yes	Yes	Yes	Yes	Yes	Yes	Yes	Yes (already)	No	Yes	No	Yes	Yes	Yes
221	NĐ18	Female	34	Middle	Northern	Namdinh	9	Yes	Yes	Yes	Yes	Yes	No	Yes	No	Yes	Yes	No	Yes	Yes	Yes	Yes	12	Yes	Yes	Yes	Yes	Yes	Yes	Yes	Yes	No	Yes	Yes	Yes	Yes	Yes	Yes	Yes	Yes	Yes	Yes	Yes (already)	Yes	Yes	No	Yes	Yes	Yes
222	NĐ19	Female	24	Middle	Northern	Namdinh	4	Yes	No	Yes	Yes	Yes	Yes	No	No	Yes	Yes	No	Yes	Yes	Yes	Yes	11	Yes	Yes	Yes	Yes	Yes	Yes	Yes	Yes	No	Yes	Yes	Yes	Yes	Yes	Yes	Yes	Yes	Yes	Yes	Yes (already)	No	Yes	No	Yes	Yes	Yes
223	NĐ20	Female	28	Middle	Northern	Namdinh	6	Yes	No	Yes	Yes	Yes	Yes	No	No	Yes	Yes	No	Yes	Yes	Yes	Yes	11	Yes	Yes	Yes	Yes	Yes	Yes	Yes	Yes	No	Yes	Yes	Yes	Yes	Yes	Yes	Yes	Yes	Yes	Yes	Yes (already)	No	Yes	No	Yes	Yes	Yes
224	NĐ21	Female	28	Middle	Northern	Namdinh	6	No	Yes	No	Yes	Yes	Yes	No	No	Yes	Yes	No	Yes	Yes	Yes	Yes	10	Yes	Yes	Yes	Yes	Yes	Yes	Yes	Yes	No	Yes	Yes	Yes	Yes	Yes	Yes	Yes	Yes	Yes	Yes	Yes (already)	No	Yes	No	Yes	Yes	Yes
225	NĐ22	Female	25	Middle	Northern	Namdinh	5	Yes	No	Yes	Yes	Yes	Yes	No	No	Yes	Yes	No	Yes	Yes	Yes	Yes	11	Yes	Yes	Yes	Yes	Yes	Yes	Yes	Yes	No	Yes	Yes	Yes	Yes	Yes	Yes	Yes	Yes	Yes	Yes	Yes (already)	No	Yes	No	Yes	Yes	Yes
226	NĐ23	Female	28	Middle	Northern	Namdinh	7	Yes	No	Yes	Yes	Yes	Yes	Yes	No	Yes	Yes	No	Yes	Yes	Yes	Yes	12	Yes	Yes	Yes	Yes	Yes	Yes	Yes	Yes	No	Yes	Yes	Yes	Yes	Yes	Yes	Yes	Yes	Yes	Yes	Yes (already)	Yes	Yes	No	Yes	Yes	Yes
227	NĐ24	Female	32	Middle	Northern	Namdinh	8	Yes	No	Yes	Yes	Yes	No	Yes	No	Yes	Yes	No	Yes	Yes	Yes	Yes	11	Yes	Yes	Yes	Yes	Yes	Yes	Yes	Yes	No	Yes	Yes	Yes	Yes	Yes	Yes	Yes	Yes	Yes	Yes	Yes (already)	No	Yes	No	Yes	Yes	Yes
228	NĐ25	Female	23	Middle	Northern	Namdinh	5	Yes	No	Yes	Yes	Yes	Yes	No	No	Yes	Yes	No	Yes	Yes	Yes	Yes	11	Yes	Yes	Yes	Yes	Yes	Yes	Yes	Yes	No	Yes	Yes	Yes	Yes	Yes	Yes	Yes	Yes	Yes	Yes	Yes (already)	No	Yes	No	Yes	Yes	Yes
229	NĐ26	Female	25	College	Northern	Namdinh	5	Yes	Yes	No	Yes	Yes	Yes	No	No	Yes	Yes	No	Yes	Yes	Yes	Yes	11	Yes	Yes	Yes	Yes	Yes	Yes	Yes	Yes	No	Yes	Yes	Yes	Yes	Yes	Yes	Yes	Yes	Yes	Yes	Yes (already)	No	Yes	No	Yes	Yes	Yes
230	NĐ27	Female	28	Middle	Northern	Namdinh	7	Yes	No	Yes	Yes	Yes	Yes	No	No	Yes	Yes	No	Yes	Yes	Yes	Yes	11	Yes	Yes	Yes	Yes	Yes	Yes	Yes	Yes	No	Yes	Yes	Yes	Yes	Yes	Yes	Yes	Yes	Yes	Yes	Yes (already)	No	Yes	No	Yes	Yes	Yes
231	NĐ28	Female	32	Middle	Northern	Namdinh	10	Yes	No	Yes	Yes	Yes	Yes	No	No	Yes	Yes	No	Yes	Yes	Yes	Yes	11	Yes	Yes	Yes	Yes	Yes	Yes	Yes	Yes	No	Yes	Yes	Yes	Yes	Yes	Yes	Yes	Yes	Yes	Yes	Yes (already)	No	Yes	No	Yes	Yes	Yes
232	NĐ29	Female	28	Middle	Northern	Namdinh	7	Yes	No	No	Yes	Yes	No	Yes	No	No	Yes	No	Yes	Yes	Yes	Yes	9	Yes	No	Yes	Yes	Yes	Yes	Yes	Yes	Yes	No	No	Yes	Yes	Yes	Yes	Yes	Yes	No	No	Yes (already)	No	Yes	No	Yes	No	Yes
233	NĐ30	Female	27	Middle	Northern	Namdinh	4	Yes	No	Yes	Yes	Yes	Yes	Yes	Yes	Yes	Yes	No	Yes	Yes	Yes	Yes	13	Yes	No	No	Yes	No	No	No	No	No	Yes	No	No	Yes	Yes	Yes	Yes	No	No	Yes	No (never)				Yes	Yes	Yes
234	NĐ31	Female	35	University & higher	Northern	Namdinh	10	Yes	Yes	Yes	Yes	Yes	Yes	Yes	Yes	Yes	Yes	Yes	Yes	Yes	Yes	Yes	15	Yes	Yes	Yes	Yes	Yes	Yes	Yes	Yes	No	Yes	Yes	Yes	Yes	Yes	Yes	Yes	Yes	Yes	Yes	Yes (already)	No	Yes	No	Yes	Yes	Yes
235	NĐ32	Male	34	Middle	Northern	Namdinh	2	Yes	Yes	Yes	Yes	No	Yes	Yes	Yes	No	Yes	No	Yes	Yes	Yes	Yes	12	Yes	No	Yes	Yes	No	No	No	No	No	Yes	No	No	Yes	Yes	Yes	Yes	Yes	Yes	No	Yes (already)	No	Yes	No	Yes	Yes	Yes
236	NĐ33	Female	32	Middle	Northern	Namdinh	3	Yes	Yes	Yes	Yes	Yes	Yes	Yes	No	No	No	No	Yes	Yes	Yes	Yes	11	Yes	No	Yes	Yes	No	No	No	No	No	Yes	No	No	Yes	Yes	Yes	Yes	No	No	No	Yes (already)	No	Yes	No	Yes	Yes	Yes
237	NĐ34	Female	42	Middle	Northern	Namdinh	20	Yes	Yes	Yes	Yes	Yes	Yes	Yes	Yes	Yes	Yes	Yes	Yes	Yes	Yes	Yes	15	Yes	No	Yes	Yes	No	No	No	No	No	Yes	Yes	Yes	Yes	Yes	Yes	Yes	Yes	No	Yes	No (never)				Yes	No	Yes
238	NĐ35	Male	36	Middle	Northern	Namdinh	10	Yes	No	Yes	Yes	No	Yes	No	Yes	Yes	Yes	No	Yes	Yes	Yes	Yes	11	Yes	Yes	Yes	Yes	Yes	Yes	Yes	Yes	Yes	No	Yes	Yes	Yes	Yes	Yes	Yes	Yes	Yes	Yes	No (never)				Yes	No	Yes
239	NĐ36	Female	52	Middle	Northern	Namdinh	25	Yes	No	Yes	Yes	Yes	Yes	No	No	No	No	No	Yes	Yes	Yes	No	8	Yes	No	Yes	Yes	Yes	No	Yes	Yes	No	Yes	No	No	Yes	Yes	Yes	Yes	Yes	Yes	Yes	Yes (already)	Yes	No	No	Yes	Yes	Yes
240	NĐ37	Female	40	College	Northern	Namdinh	15	Yes	Yes	Yes	Yes	Yes	Yes	Yes	Yes	No	No	No	Yes	Yes	Yes	Yes	12	Yes	Yes	Yes	Yes	Yes	Yes	Yes	Yes	Yes	Yes	Yes	Yes	Yes	Yes	Yes	Yes	No	No	No	Yes (already)	No	Yes	No	Yes	Yes	Yes
241	NĐ38	Female	22	Middle	Northern	Namdinh	1	Yes	Yes	Yes	Yes	Yes	Yes	Yes	Yes	Yes	Yes	No	No	No	No	No	10	Yes	No	Yes	Yes	No	No	No	No	No	Yes	Yes	Yes	Yes	No	Yes	Yes	Yes	No	No	No (never)				Yes	Yes	Yes
242	NĐ39	Female	30	Middle	Northern	Namdinh	7	Yes	Yes	Yes	Yes	Yes	Yes	Yes	Yes	No	No	No	Yes	Yes	Yes	Yes	12	Yes	Yes	Yes	Yes	Yes	Yes	Yes	Yes	Yes	Yes	Yes	Yes	Yes	Yes	Yes	Yes	No	No	No	Yes (already)	No	Yes	No	Yes	Yes	Yes
243	NĐ40	Female	25	Middle	Northern	Namdinh	3	Yes	Yes	Yes	Yes	No	No	Yes	Yes	Yes	Yes	No	Yes	Yes	No	No	10	Yes	Yes	Yes	No	No	No	No	No	No	Yes	Yes	No	Yes	Yes	Yes	Yes	No	No	Yes	No (never)				Yes	No	No
244	NĐ41	Female	31	Middle	Northern	Namdinh	8	Yes	Yes	Yes	Yes	Yes	Yes	No	Yes	Yes	Yes	No	No	No	No	No	9	Yes	Yes	No	Yes	No	No	No	No	No	Yes	Yes	No	Yes	Yes	Yes	Yes	Yes	No	Yes	No (never)				Yes	No	No
245	NĐ42	Female	23	College	Northern	Namdinh	2	Yes	Yes	Yes	Yes	No	Yes	No	Yes	Yes	Yes	No	Yes	Yes	No	No	10	Yes	Yes	No	No	No	No	No	No	No	Yes	Yes	No	Yes	Yes	Yes	Yes	No	No	Yes	No (never)				Yes	No	No
246	NĐ43	Female	23	Middle	Northern	Namdinh	2	Yes	Yes	Yes	No	Yes	Yes	Yes	No	Yes	No	No	Yes	Yes	Yes	No	10	Yes	Yes	Yes	Yes	No	No	No	No	No	Yes	Yes	No	No	No	Yes	Yes	No	Yes	No	No (never)				Yes	No	Yes
247	NĐ44	Female	25	Middle	Northern	Namdinh	3	Yes	Yes	No	Yes	No	Yes	Yes	Yes	Yes	No	No	No	No	No	No	7	Yes	Yes	Yes	Yes	No	No	No	No	No	Yes	Yes	Yes	Yes	No	Yes	Yes	Yes	No	No	Yes (already)	No	Yes	No	Yes	Yes	Yes
248	NĐ45	Female	35	Middle	Northern	Namdinh	7	Yes	Yes	Yes	Yes	Yes	Yes	No	Yes	Yes	Yes	No	No	No	No	No	9	Yes	Yes	Yes	Yes	No	No	No	No	No	Yes	Yes	Yes	Yes	No	Yes	Yes	Yes	No	No	No (never)				Yes	Yes	Yes
249	NĐ46	Female	37	University & higher	Northern	Namdinh	17	Yes	Yes	Yes	Yes	Yes	Yes	Yes	No	No	No	No	Yes	Yes	Yes	Yes	11	Yes	Yes	Yes	No	No	No	No	No	No	Yes	No	No	Yes	Yes	Yes	Yes	No	No	Yes	Yes (already)	Yes	No	No	Yes	No	Yes
250	NĐ47	Female	24	Middle	Northern	Namdinh	2	Yes	No	Yes	Yes	Yes	Yes	Yes	No	No	No	No	Yes	Yes	Yes	Yes	10	Yes	Yes	Yes	Yes	Yes	Yes	Yes	Yes	Yes	Yes	No	No	Yes	Yes	Yes	Yes	Yes	Yes	Yes	Yes (already)	Yes	Yes	No	Yes	Yes	Yes
251	NĐ48	Female	36	University & higher	Northern	Namdinh	8	Yes	Yes	Yes	Yes	Yes	Yes	Yes	Yes	Yes	Yes	No	Yes	Yes	Yes	Yes	14	Yes	Yes	Yes	Yes	Yes	Yes	Yes	Yes	Yes	Yes	No	Yes	Yes	Yes	Yes	Yes	Yes	Yes	Yes	No (never)				Yes	Yes	Yes
252	NĐ49	Female	44	University & higher	Northern	Namdinh	23	Yes	Yes	Yes	Yes	Yes	Yes	Yes	Yes	No	Yes	No	Yes	Yes	Yes	Yes	13	Yes	No	Yes	No	No	No	No	No	No	Yes	Yes	No	Yes	Yes	Yes	Yes	Yes	Yes	Yes	No (never)				Yes	Yes	Yes
253	NĐ50	Female	33	Middle	Northern	Namdinh	10	Yes	No	Yes	Yes	Yes	Yes	Yes	Yes	No	Yes	No	Yes	Yes	Yes	Yes	12	Yes	No	No	Yes	Yes	Yes	Yes	Yes	Yes	Yes	No	No	Yes	Yes	No	No	No	No	No	Yes (already)	No	Yes	No	Yes	Yes	Yes
254	NĐ51	Male	39	University & higher	Northern	Namdinh	15	Yes	Yes	Yes	Yes	Yes	No	Yes	No	No	No	No	Yes	Yes	Yes	Yes	10	Yes	Yes	Yes	Yes	No	No	No	No	No	Yes	Yes	No	Yes	Yes	No	No	No	No	No	No (never)				Yes	No	Yes
255	NĐ52	Female	22	College	Northern	Namdinh	1	Yes	Yes	Yes	Yes	Yes	Yes	Yes	Yes	No	Yes	No	Yes	Yes	Yes	Yes	13	Yes	No	Yes	Yes	Yes	No	Yes	Yes	Yes	Yes	No	Yes	Yes	Yes	Yes	Yes	Yes	Yes	Yes	No (never)				Yes	Yes	Yes
256	TH01	Female	44	College	Central	Thanhhoa	12	Yes	Yes	Yes	Yes	Yes	Yes	Yes	No	No	Yes	No	Yes	Yes	Yes	Yes	12	Yes	No	Yes	Yes	Yes	Yes	No	Yes	No	Yes	No	No	Yes	Yes	Yes	Yes	Yes	Yes	Yes	Yes (already)	No	Yes	No	Yes	Yes	Yes
257	TH02	Male	31	College	Central	Thanhhoa	4	Yes	Yes	Yes	Yes	Yes	No	Yes	Yes	No	No	No	Yes	Yes	Yes	Yes	11	Yes	No	No	Yes	Yes	Yes	Yes	No	No	Yes	No	No	Yes	Yes	Yes	Yes	Yes	Yes	No	Yes (already)	No	Yes	No	Yes	Yes	Yes
258	TH03	Female	37	College	Central	Thanhhoa	7	Yes	Yes	Yes	Yes	Yes	Yes	Yes	Yes	Yes	Yes	No	Yes	Yes	Yes	Yes	14	Yes	Yes	Yes	Yes	Yes	Yes	Yes	Yes	No	Yes	No	No	Yes	Yes	Yes	Yes	No	Yes	Yes	Yes (already)	No	Yes	No	Yes	Yes	Yes
259	TH04	Female	33	College	Central	Thanhhoa	6	Yes	Yes	Yes	Yes	Yes	Yes	Yes	Yes	Yes	No	No	Yes	Yes	Yes	Yes	13	Yes	No	Yes	Yes	Yes	Yes	Yes	No	No	Yes	No	No	Yes	Yes	Yes	Yes	No	No	Yes	Yes (already)	No	Yes	No	Yes	Yes	Yes
260	TH05	Female	29	Middle	Central	Thanhhoa	3	Yes	No	Yes	Yes	Yes	No	Yes	Yes	No	Yes	No	Yes	Yes	Yes	Yes	11	Yes	No	Yes	Yes	Yes	Yes	Yes	No	No	Yes	No	No	Yes	Yes	Yes	Yes	Yes	Yes	Yes	Yes (already)	Yes	No	No	Yes	Yes	Yes
261	TH06	Female	34	College	Central	Thanhhoa	6	Yes	Yes	Yes	Yes	Yes	Yes	Yes	No	Yes	Yes	No	Yes	Yes	Yes	Yes	13	Yes	Yes	Yes	Yes	Yes	No	Yes	Yes	No	Yes	No	No	Yes	Yes	Yes	Yes	No	No	Yes	Yes (already)	No	Yes	No	Yes	Yes	Yes
262	TH07	Female	31	College	Central	Thanhhoa	5	Yes	Yes	Yes	Yes	Yes	Yes	Yes	Yes	Yes	Yes	No	Yes	Yes	Yes	Yes	14	Yes	No	Yes	Yes	Yes	Yes	No	Yes	No	Yes	No	No	Yes	Yes	Yes	Yes	No	No	No	Yes (already)	No	Yes	No	Yes	Yes	Yes
263	TH08	Female	33	College	Central	Thanhhoa	3	Yes	Yes	Yes	Yes	Yes	Yes	Yes	Yes	Yes	Yes	No	Yes	Yes	Yes	Yes	14	Yes	No	No	Yes	Yes	Yes	Yes	No	No	Yes	No	No	Yes	Yes	Yes	Yes	No	Yes	No	Yes (already)	No	Yes	No	Yes	Yes	Yes
264	TH09	Female	27	Middle	Central	Thanhhoa	3	Yes	No	Yes	Yes	Yes	Yes	Yes	Yes	No	No	No	Yes	Yes	Yes	Yes	11	Yes	No	Yes	Yes	Yes	Yes	No	Yes	No	Yes	No	No	No	Yes	Yes	Yes	No	No	No	Yes (already)	No	Yes	No	Yes	Yes	Yes
265	TH10	Female	35	College	Central	Thanhhoa	8	Yes	Yes	Yes	Yes	Yes	Yes	Yes	No	No	Yes	No	Yes	Yes	Yes	Yes	12	Yes	Yes	No	Yes	Yes	Yes	Yes	Yes	No	Yes	Yes	No	No	Yes	Yes	Yes	No	No	Yes	Yes (already)	No	Yes	No	Yes	Yes	Yes
266	TH11	Female	36	College	Central	Thanhhoa	10	Yes	Yes	Yes	Yes	Yes	Yes	Yes	No	No	Yes	No	Yes	Yes	Yes	Yes	12	Yes	Yes	Yes	Yes	Yes	Yes	Yes	No	No	Yes	No	No	Yes	Yes	Yes	Yes	Yes	Yes	Yes	Yes (already)	No	Yes	No	Yes	Yes	Yes
267	TH12	Female	37	Middle	Central	Thanhhoa	8	Yes	No	Yes	Yes	Yes	Yes	Yes	No	Yes	Yes	Yes	Yes	Yes	Yes	Yes	13	Yes	No	No	Yes	Yes	Yes	Yes	No	No	Yes	No	No	Yes	Yes	Yes	Yes	Yes	Yes	Yes	Yes (already)	No	Yes	No	Yes	Yes	Yes
268	TH13	Female	38	College	Central	Thanhhoa	9	Yes	Yes	Yes	Yes	Yes	Yes	Yes	Yes	No	Yes	No	Yes	Yes	Yes	Yes	13	Yes	No	Yes	Yes	Yes	Yes	Yes	Yes	Yes	Yes	No	Yes	Yes	Yes	Yes	Yes	Yes	Yes	Yes	Yes (already)	Yes	No	No	Yes	Yes	Yes
269	TH14	Female	39	College	Central	Thanhhoa	13	Yes	Yes	Yes	Yes	Yes	Yes	Yes	No	No	Yes	No	Yes	Yes	Yes	Yes	12	Yes	No	Yes	Yes	Yes	Yes	Yes	Yes	Yes	Yes	No	No	Yes	Yes	Yes	Yes	Yes	Yes	No	Yes (already)	No	Yes	No	Yes	Yes	Yes
270	TH15	Female	20	College	Central	Thanhhoa	1	Yes	Yes	No	Yes	Yes	Yes	Yes	Yes	Yes	Yes	Yes	Yes	Yes	Yes	Yes	14	Yes	Yes	Yes	Yes	Yes	Yes	Yes	Yes	Yes	Yes	Yes	Yes	Yes	Yes	Yes	Yes	Yes	Yes	Yes	Yes (already)	Yes	Yes	No	Yes	Yes	Yes
271	TH16	Female	25	University & higher	Central	Thanhhoa	3	Yes	Yes	Yes	Yes	Yes	No	Yes	No	No	No	No	Yes	Yes	Yes	Yes	10	Yes	Yes	Yes	Yes	No	No	No	No	No	No	No	No	Yes	Yes	Yes	Yes	Yes	Yes	Yes	Yes (already)	Yes	Yes	No	Yes	Yes	Yes
272	TH17	Female	35	College	Central	Thanhhoa	10	Yes	Yes	Yes	Yes	Yes	Yes	Yes	No	No	No	No	Yes	Yes	Yes	Yes	11	Yes	No	Yes	Yes	No	No	No	No	No	Yes	No	No	Yes	Yes	Yes	No	Yes	Yes	No	No (never)				Yes	Yes	Yes
273	TH18	Female	64	Middle	Central	Thanhhoa	32	Yes	Yes	Yes	Yes	Yes	No	Yes	No	No	No	No	Yes	Yes	Yes	Yes	10	Yes	Yes	Yes	Yes	Yes	Yes	Yes	Yes	Yes	Yes	No	No	Yes	Yes	Yes	Yes	Yes	Yes	Yes	Yes (already)	Yes	Yes	No	Yes	Yes	Yes
274	TH19	Female	33	Middle	Central	Thanhhoa	12	Yes	No	Yes	Yes	Yes	Yes	Yes	No	Yes	No	No	Yes	Yes	Yes	Yes	11	Yes	Yes	Yes	Yes	No	No	No	No	No	Yes	No	No	No	Yes	Yes	Yes	Yes	No	No	No (never)				Yes	Yes	Yes
275	TH20	Male	27	University & higher	Central	Thanhhoa	4	Yes	Yes	Yes	Yes	Yes	Yes	Yes	Yes	No	No	No	Yes	Yes	No	No	10	No	No	No	No	Yes	Yes	Yes	Yes	No	No	Yes	No	No	Yes	No	No	No	No	No	Yes (already)	No	Yes	No	Yes	Yes	Yes
276	TH21	Female	70	University & higher	Central	Thanhhoa	20	Yes	Yes	Yes	Yes	Yes	Yes	Yes	Yes	No	Yes	No	Yes	Yes	Yes	Yes	13	Yes	No	No	Yes	No	No	No	No	No	Yes	Yes	Yes	Yes	No	No	No	No	No	No	No (never)				Yes	No	Yes
277	TH22	Female	62	Middle	Central	Thanhhoa	20	Yes	Yes	Yes	Yes	Yes	Yes	Yes	Yes	No	Yes	No	Yes	Yes	Yes	Yes	13	Yes	Yes	Yes	Yes	No	No	No	No	No	Yes	No	No	No	Yes	Yes	Yes	Yes	Yes	Yes	No (never)				Yes	Yes	Yes
278	TH23	Female	38	University & higher	Central	Thanhhoa	15	Yes	Yes	Yes	Yes	Yes	No	Yes	No	No	No	No	Yes	Yes	Yes	Yes	10	Yes	Yes	Yes	Yes	Yes	Yes	Yes	Yes	Yes	Yes	No	No	Yes	Yes	Yes	Yes	Yes	Yes	Yes	Yes (already)	No	Yes	No	Yes	Yes	Yes
279	TH24	Female	25	Middle	Central	Thanhhoa	3	Yes	No	Yes	Yes	Yes	No	Yes	No	No	No	No	Yes	Yes	Yes	Yes	9	Yes	Yes	Yes	Yes	Yes	Yes	Yes	Yes	Yes	Yes	Yes	Yes	Yes	Yes	No	No	No	No	No	No (never)				Yes	Yes	Yes
280	TH25	Female	24	College	Central	Thanhhoa	4	Yes	Yes	Yes	Yes	Yes	Yes	Yes	Yes	Yes	Yes	No	Yes	Yes	Yes	Yes	14	Yes	No	Yes	Yes	No	No	No	No	No	Yes	Yes	Yes	Yes	Yes	Yes	Yes	Yes	Yes	Yes	Yes (already)	No	Yes	No	Yes	Yes	Yes
281	TH26	Female	30	College	Central	Thanhhoa	10	Yes	Yes	Yes	Yes	Yes	Yes	Yes	Yes	Yes	Yes	No	Yes	Yes	Yes	Yes	14	Yes	No	Yes	Yes	No	No	No	No	No	Yes	Yes	Yes	Yes	No	No	No	No	No	No	Yes (already)	No	Yes	No	Yes	Yes	Yes
282	TH27	Female	28	College	Central	Thanhhoa	8	Yes	Yes	Yes	Yes	Yes	Yes	Yes	Yes	Yes	Yes	No	Yes	Yes	Yes	Yes	14	Yes	No	Yes	Yes	Yes	Yes	Yes	Yes	Yes	Yes	Yes	Yes	Yes	Yes	Yes	Yes	Yes	Yes	Yes	Yes (already)	No	Yes	No	Yes	Yes	Yes
283	TH28	Female	25	College	Central	Thanhhoa	4	Yes	Yes	Yes	Yes	Yes	Yes	Yes	Yes	Yes	Yes	No	Yes	Yes	Yes	Yes	14	Yes	Yes	Yes	Yes	No	No	No	No	No	Yes	Yes	Yes	Yes	Yes	No	No	No	No	No	No (never)				Yes	Yes	Yes
284	TH29	Male	27	College	Central	Thanhhoa	6	Yes	Yes	Yes	Yes	Yes	Yes	Yes	Yes	Yes	Yes	No	Yes	Yes	Yes	Yes	14	Yes	No	Yes	Yes	No	No	No	No	No	Yes	Yes	Yes	Yes	Yes	No	No	No	No	No	No (never)				Yes	Yes	Yes
285	TH30	Female	31	College	Central	Thanhhoa	6	Yes	Yes	Yes	Yes	Yes	Yes	Yes	Yes	Yes	Yes	No	Yes	Yes	Yes	Yes	14	Yes	No	Yes	Yes	Yes	Yes	Yes	Yes	Yes	Yes	Yes	Yes	Yes	Yes	No	No	No	No	No	Yes (already)	No	Yes	No	Yes	Yes	Yes
286	TH31	Female	41	University & higher	Central	Thanhhoa	17	Yes	Yes	No	Yes	Yes	Yes	Yes	Yes	Yes	Yes	No	Yes	Yes	Yes	Yes	13	Yes	Yes	Yes	Yes	Yes	Yes	Yes	Yes	Yes	Yes	Yes	Yes	Yes	No	No	No	No	No	No	No (never)				Yes	Yes	Yes
287	TH32	Female	23	Middle	Central	Thanhhoa	3	Yes	Yes	Yes	Yes	Yes	Yes	Yes	Yes	Yes	Yes	No	Yes	Yes	Yes	Yes	14	Yes	No	Yes	Yes	Yes	Yes	Yes	Yes	Yes	Yes	Yes	Yes	Yes	Yes	Yes	Yes	Yes	Yes	Yes	Yes (already)	No	Yes	No	Yes	Yes	Yes
288	TH33	Female	33	College	Central	Thanhhoa	6	Yes	Yes	Yes	Yes	Yes	Yes	Yes	Yes	Yes	Yes	No	Yes	Yes	Yes	Yes	14	Yes	No	Yes	Yes	No	No	No	No	No	Yes	Yes	Yes	Yes	Yes	Yes	Yes	Yes	Yes	Yes	Yes (already)	No	Yes	No	Yes	Yes	Yes
289	TH34	Female	26	College	Central	Thanhhoa	3	Yes	Yes	Yes	Yes	Yes	Yes	Yes	Yes	Yes	Yes	No	Yes	Yes	Yes	Yes	14	Yes	No	Yes	Yes	Yes	Yes	Yes	Yes	Yes	Yes	Yes	Yes	Yes	Yes	Yes	Yes	Yes	Yes	Yes	Yes (already)	No	Yes	No	Yes	Yes	Yes
290	TH35	Female	27	College	Central	Thanhhoa	6	Yes	Yes	Yes	Yes	Yes	Yes	Yes	Yes	Yes	Yes	No	Yes	Yes	Yes	Yes	14	Yes	No	Yes	Yes	No	No	No	No	No	Yes	Yes	Yes	Yes	Yes	Yes	Yes	Yes	Yes	Yes	Yes (already)	No	Yes	No	Yes	Yes	Yes
291	TH36	Female	24	College	Central	Thanhhoa	3	Yes	Yes	Yes	Yes	Yes	Yes	Yes	Yes	Yes	Yes	No	Yes	Yes	Yes	Yes	14	Yes	No	Yes	Yes	Yes	Yes	Yes	Yes	Yes	Yes	Yes	Yes	Yes	Yes	Yes	Yes	Yes	Yes	Yes	Yes (already)	No	Yes	No	Yes	Yes	Yes
292	TH37	Female	34	University & higher	Central	Thanhhoa	10	Yes	Yes	Yes	Yes	Yes	Yes	Yes	Yes	Yes	Yes	No	Yes	Yes	Yes	Yes	14	Yes	Yes	Yes	Yes	Yes	Yes	Yes	Yes	Yes	Yes	Yes	Yes	Yes	Yes	Yes	Yes	Yes	Yes	Yes	No (never)				Yes	Yes	Yes
293	TH38	Female	26	College	Central	Thanhhoa	5	Yes	Yes	Yes	Yes	Yes	Yes	Yes	Yes	Yes	Yes	No	Yes	Yes	Yes	Yes	14	Yes	No	Yes	Yes	No	No	No	No	No	Yes	Yes	Yes	Yes	Yes	Yes	Yes	Yes	Yes	Yes	No (never)				Yes	Yes	Yes
294	TH39	Male	26	College	Central	Thanhhoa	4	Yes	Yes	Yes	Yes	Yes	Yes	Yes	Yes	Yes	Yes	No	Yes	Yes	Yes	Yes	14	Yes	No	Yes	Yes	Yes	Yes	Yes	Yes	Yes	Yes	Yes	Yes	Yes	Yes	No	No	No	No	No	Yes (already)	No	Yes	No	Yes	Yes	Yes
295	TH40	Female	28	College	Central	Thanhhoa	6	Yes	Yes	Yes	Yes	Yes	Yes	Yes	Yes	Yes	Yes	No	Yes	Yes	Yes	Yes	14	Yes	No	Yes	Yes	Yes	Yes	Yes	Yes	Yes	Yes	Yes	Yes	Yes	Yes	Yes	Yes	Yes	Yes	Yes	No (never)				Yes	Yes	Yes
296	TH41	Female	29	College	Central	Thanhhoa	8	Yes	Yes	Yes	Yes	Yes	Yes	Yes	Yes	Yes	Yes	No	Yes	Yes	Yes	Yes	14	Yes	No	Yes	Yes	Yes	Yes	Yes	Yes	Yes	Yes	Yes	Yes	Yes	Yes	No	No	No	No	No	Yes (already)	No	Yes	No	Yes	Yes	Yes
297	TH42	Female	27	College	Central	Thanhhoa	8	Yes	Yes	Yes	Yes	Yes	Yes	Yes	Yes	Yes	Yes	No	Yes	Yes	Yes	Yes	14	Yes	No	Yes	Yes	Yes	Yes	Yes	Yes	Yes	Yes	Yes	Yes	Yes	Yes	Yes	Yes	Yes	Yes	Yes	Yes (already)	Yes	No	No	Yes	Yes	Yes
298	TH43	Female	22	College	Central	Thanhhoa	2	Yes	Yes	Yes	Yes	Yes	Yes	Yes	Yes	Yes	Yes	No	Yes	Yes	Yes	Yes	14	Yes	No	Yes	Yes	Yes	Yes	Yes	Yes	Yes	Yes	Yes	Yes	Yes	Yes	No	No	No	No	No	Yes (already)	No	Yes	No	Yes	Yes	Yes
299	TH44	Female	32	College	Central	Thanhhoa	8	Yes	Yes	Yes	Yes	Yes	Yes	Yes	Yes	No	No	No	Yes	Yes	Yes	No	11	Yes	No	Yes	Yes	No	No	No	No	No	No	No	Yes	Yes	Yes	No	No	No	No	No	Yes (already)	No	Yes	No	Yes	Yes	Yes
300	TH45	Female	25	College	Central	Thanhhoa	4	Yes	Yes	Yes	Yes	Yes	Yes	Yes	Yes	Yes	Yes	No	Yes	Yes	Yes	Yes	14	Yes	No	Yes	Yes	Yes	Yes	Yes	Yes	Yes	Yes	Yes	Yes	Yes	Yes	Yes	Yes	Yes	Yes	Yes	Yes (already)	No	Yes	No	Yes	Yes	Yes
301	TH46	Female	23	College	Central	Thanhhoa	3	Yes	Yes	Yes	Yes	Yes	Yes	Yes	Yes	Yes	Yes	No	Yes	Yes	Yes	Yes	14	Yes	No	Yes	Yes	Yes	Yes	Yes	Yes	Yes	Yes	Yes	Yes	Yes	Yes	Yes	Yes	Yes	Yes	Yes	No (never)				Yes	Yes	Yes
302	TH47	Female	44	College	Central	Thanhhoa	17	Yes	Yes	Yes	Yes	Yes	Yes	Yes	Yes	Yes	Yes	No	Yes	Yes	Yes	Yes	14	Yes	No	Yes	Yes	Yes	Yes	Yes	Yes	Yes	Yes	Yes	Yes	Yes	Yes	Yes	Yes	Yes	Yes	Yes	No (never)				Yes	Yes	Yes
303	TH48	Female	25	College	Central	Thanhhoa	4	Yes	Yes	Yes	Yes	Yes	Yes	Yes	Yes	Yes	Yes	No	Yes	Yes	Yes	Yes	14	Yes	Yes	Yes	Yes	Yes	Yes	Yes	Yes	Yes	Yes	Yes	Yes	Yes	Yes	Yes	Yes	Yes	Yes	Yes	No (never)				Yes	Yes	Yes
304	TH49	Male	28	Middle	Central	Thanhhoa	2	Yes	No	Yes	Yes	Yes	Yes	Yes	No	No	Yes	No	Yes	Yes	No	No	9	Yes	Yes	Yes	Yes	Yes	Yes	Yes	Yes	No	Yes	No	No	Yes	Yes	Yes	Yes	No	No	No	Yes (already)	Yes	No	No	Yes	Yes	Yes
305	TH50	Female	24	University & higher	Central	Thanhhoa	3	Yes	Yes	Yes	Yes	Yes	Yes	Yes	Yes	Yes	Yes	No	Yes	Yes	Yes	Yes	14	Yes	Yes	Yes	Yes	Yes	Yes	Yes	Yes	Yes	Yes	Yes	Yes	Yes	Yes	Yes	Yes	Yes	Yes	Yes	Yes (already)	No	Yes	No	Yes	Yes	Yes
306	TH51	Female	58	College	Central	Thanhhoa	25	Yes	Yes	Yes	Yes	Yes	Yes	Yes	Yes	Yes	Yes	No	Yes	Yes	Yes	Yes	14	Yes	Yes	Yes	Yes	Yes	Yes	Yes	Yes	Yes	Yes	Yes	Yes	Yes	Yes	No	No	No	No	No	Yes (already)	No	Yes	No	Yes	Yes	Yes
307	TH52	Male	31	College	Central	Thanhhoa	6	Yes	Yes	Yes	Yes	Yes	Yes	Yes	Yes	Yes	Yes	No	Yes	Yes	Yes	Yes	14	Yes	No	Yes	Yes	Yes	Yes	Yes	Yes	Yes	Yes	Yes	Yes	Yes	Yes	Yes	Yes	Yes	Yes	Yes	No (never)				Yes	Yes	Yes
308	TH53	Male	38	University & higher	Central	Thanhhoa	10	Yes	Yes	Yes	Yes	Yes	Yes	Yes	Yes	Yes	Yes	No	Yes	Yes	Yes	Yes	14	Yes	Yes	Yes	Yes	Yes	Yes	Yes	Yes	Yes	Yes	Yes	Yes	Yes	Yes	No	No	No	No	No	Yes (already)	No	Yes	No	Yes	Yes	Yes
309	Th54	Male	39	College	Central	Thanhhoa	10	Yes	Yes	Yes	Yes	Yes	Yes	Yes	Yes	Yes	Yes	No	Yes	Yes	Yes	Yes	14	Yes	No	Yes	Yes	Yes	Yes	Yes	Yes	Yes	Yes	Yes	Yes	Yes	Yes	No	No	No	No	No	No (never)				Yes	Yes	Yes
310	TH55	Female	55	College	Central	Thanhhoa	25	Yes	Yes	Yes	Yes	Yes	Yes	Yes	Yes	Yes	Yes	No	Yes	Yes	Yes	Yes	14	Yes	No	Yes	Yes	Yes	Yes	Yes	Yes	Yes	Yes	Yes	Yes	Yes	Yes	Yes	Yes	Yes	Yes	Yes	Yes (already)	No	Yes	No	Yes	Yes	Yes
311	TH56	Female	50	College	Central	Thanhhoa	20	Yes	Yes	Yes	Yes	Yes	Yes	Yes	Yes	Yes	Yes	No	Yes	Yes	Yes	Yes	14	Yes	No	Yes	Yes	Yes	Yes	Yes	Yes	Yes	Yes	Yes	Yes	Yes	Yes	Yes	Yes	Yes	Yes	Yes	Yes (already)	No	Yes	No	Yes	Yes	Yes
312	TH57	Female	25	College	Central	Thanhhoa	2	Yes	Yes	Yes	Yes	Yes	Yes	Yes	Yes	Yes	Yes	No	Yes	Yes	Yes	Yes	14	Yes	Yes	Yes	Yes	Yes	Yes	Yes	Yes	Yes	Yes	Yes	Yes	Yes	Yes	No	No	No	No	No	Yes (already)	No	Yes	No	Yes	Yes	Yes
313	TH58	Male	39	College	Central	Thanhhoa	10	Yes	Yes	Yes	Yes	Yes	Yes	Yes	Yes	Yes	Yes	No	Yes	Yes	Yes	Yes	14	Yes	Yes	Yes	Yes	Yes	Yes	Yes	Yes	Yes	Yes	Yes	Yes	Yes	Yes	Yes	Yes	Yes	Yes	Yes	No (never)				Yes	Yes	Yes
314	TH59	Female	40	University & higher	Central	Thanhhoa	12	Yes	Yes	Yes	Yes	Yes	Yes	Yes	Yes	Yes	Yes	No	Yes	Yes	Yes	Yes	14	Yes	No	Yes	Yes	Yes	Yes	Yes	Yes	Yes	Yes	Yes	Yes	Yes	Yes	Yes	Yes	Yes	Yes	Yes	Yes (already)	No	Yes	No	Yes	Yes	Yes
315	TH60	Female	25	College	Central	Thanhhoa	5	Yes	Yes	Yes	Yes	Yes	Yes	Yes	Yes	Yes	Yes	No	Yes	Yes	Yes	Yes	14	Yes	No	Yes	Yes	Yes	Yes	Yes	Yes	Yes	Yes	Yes	Yes	Yes	Yes	No	No	No	No	No	Yes (already)	No	Yes	No	Yes	Yes	Yes
316	TH61	Female	31	College	Central	Thanhhoa	7	Yes	Yes	Yes	Yes	Yes	Yes	Yes	Yes	Yes	Yes	No	Yes	Yes	Yes	Yes	14	Yes	No	Yes	Yes	Yes	Yes	Yes	Yes	Yes	Yes	Yes	Yes	Yes	Yes	No	No	No	No	No	No (never)				Yes	Yes	Yes
317	TH62	Female	29	Middle	Central	Thanhhoa	4	Yes	No	Yes	Yes	Yes	Yes	Yes	Yes	Yes	Yes	No	Yes	Yes	Yes	Yes	13	Yes	No	Yes	No	Yes	Yes	Yes	No	No	Yes	No	No	No	Yes	Yes	Yes	Yes	Yes	Yes	Yes (already)	No	Yes	No	Yes	Yes	Yes
318	TH63	Female	31	University & higher	Central	Thanhhoa	3	Yes	Yes	Yes	Yes	Yes	Yes	Yes	Yes	Yes	Yes	No	Yes	Yes	Yes	Yes	14	Yes	No	Yes	Yes	Yes	No	Yes	Yes	No	Yes	No	No	Yes	Yes	Yes	Yes	Yes	Yes	No	Yes (already)	No	Yes	No	Yes	Yes	Yes
319	Th64	Female	30	Middle	Central	Thanhhoa	4	Yes	No	Yes	Yes	Yes	Yes	Yes	Yes	Yes	Yes	No	Yes	Yes	Yes	Yes	13	Yes	No	Yes	Yes	Yes	Yes	Yes	Yes	No	Yes	No	No	Yes	Yes	Yes	Yes	Yes	Yes	No	Yes (already)	Yes	No	No	Yes	Yes	Yes
320	TH65	Female	23	College	Central	Thanhhoa	3	Yes	Yes	Yes	Yes	Yes	Yes	Yes	Yes	Yes	Yes	No	Yes	Yes	Yes	Yes	14	Yes	Yes	Yes	Yes	Yes	Yes	Yes	Yes	Yes	Yes	Yes	Yes	Yes	Yes	No	No	No	No	No	Yes (already)	No	Yes	No	Yes	Yes	Yes
321	TH66	Female	44	College	Central	Thanhhoa	16	Yes	Yes	Yes	Yes	Yes	Yes	Yes	Yes	Yes	Yes	No	Yes	Yes	Yes	Yes	14	Yes	No	Yes	Yes	Yes	Yes	Yes	Yes	Yes	Yes	Yes	Yes	Yes	Yes	Yes	Yes	Yes	Yes	Yes	Yes (already)	No	Yes	No	Yes	Yes	Yes
322	TH67	Female	37	College	Central	Thanhhoa	10	Yes	Yes	Yes	Yes	Yes	Yes	Yes	Yes	Yes	Yes	No	Yes	Yes	Yes	Yes	14	Yes	No	Yes	Yes	Yes	Yes	Yes	Yes	Yes	Yes	Yes	Yes	Yes	Yes	No	No	No	No	No	No (never)				Yes	Yes	Yes
323	TH68	Female	40	College	Central	Thanhhoa	12	Yes	Yes	Yes	Yes	Yes	Yes	Yes	Yes	Yes	Yes	No	Yes	Yes	Yes	Yes	14	Yes	No	Yes	Yes	Yes	Yes	Yes	Yes	Yes	Yes	Yes	Yes	Yes	Yes	Yes	Yes	Yes	Yes	Yes	Yes (already)	No	Yes	No	Yes	Yes	Yes
324	TH69	Male	42	College	Central	Thanhhoa	11	Yes	Yes	Yes	Yes	Yes	Yes	Yes	Yes	Yes	Yes	No	Yes	Yes	Yes	Yes	14	Yes	No	Yes	Yes	Yes	Yes	Yes	Yes	Yes	Yes	Yes	Yes	Yes	Yes	Yes	Yes	Yes	Yes	Yes	Yes (already)	No	Yes	No	Yes	Yes	Yes
325	TH70	Female	22	College	Central	Thanhhoa	2	Yes	Yes	Yes	Yes	Yes	Yes	Yes	Yes	Yes	Yes	No	Yes	Yes	Yes	Yes	14	Yes	Yes	Yes	Yes	Yes	Yes	Yes	Yes	Yes	Yes	Yes	Yes	Yes	Yes	Yes	Yes	Yes	Yes	Yes	No (never)				Yes	Yes	Yes
326	TH71	Male	41	College	Central	Thanhhoa	17	Yes	Yes	Yes	Yes	Yes	Yes	Yes	Yes	Yes	Yes	No	Yes	Yes	Yes	Yes	14	Yes	No	Yes	Yes	Yes	Yes	Yes	Yes	Yes	Yes	Yes	Yes	Yes	Yes	Yes	Yes	Yes	Yes	Yes	Yes (already)	No	Yes	No	Yes	Yes	Yes
327	TH72	Female	32	College	Central	Thanhhoa	9	Yes	Yes	Yes	Yes	Yes	Yes	Yes	Yes	Yes	Yes	No	Yes	Yes	Yes	Yes	14	Yes	Yes	Yes	Yes	Yes	Yes	Yes	Yes	Yes	Yes	Yes	Yes	Yes	Yes	Yes	Yes	Yes	Yes	Yes	No (never)				Yes	Yes	Yes
328	TH73	Female	43	College	Central	Thanhhoa	12	Yes	Yes	Yes	Yes	Yes	Yes	Yes	Yes	Yes	Yes	Yes	Yes	Yes	Yes	Yes	15	Yes	Yes	Yes	Yes	Yes	Yes	Yes	Yes	Yes	Yes	Yes	Yes	Yes	Yes	No	No	No	No	No	Yes (already)	No	Yes	No	Yes	Yes	Yes
329	TH74	Female	29	College	Central	Thanhhoa	5	Yes	Yes	Yes	Yes	Yes	Yes	Yes	Yes	Yes	Yes	No	Yes	Yes	Yes	Yes	14	Yes	Yes	Yes	Yes	Yes	Yes	Yes	Yes	Yes	Yes	Yes	Yes	Yes	Yes	Yes	Yes	Yes	Yes	Yes	Yes (already)	No	Yes	No	Yes	Yes	Yes
330	TH75	Female	29	College	Central	Thanhhoa	5	Yes	Yes	Yes	Yes	Yes	Yes	Yes	Yes	Yes	Yes	No	Yes	Yes	Yes	Yes	14	Yes	Yes	Yes	Yes	Yes	Yes	Yes	Yes	Yes	Yes	Yes	Yes	Yes	Yes	Yes	Yes	Yes	Yes	Yes	No (never)				Yes	Yes	Yes
331	TH76	Male	29	Middle	Central	Thanhhoa	4	Yes	No	Yes	Yes	Yes	Yes	Yes	No	No	Yes	No	Yes	Yes	Yes	Yes	11	Yes	No	Yes	No	Yes	Yes	No	Yes	No	No	No	No	Yes	Yes	Yes	No	Yes	Yes	No	Yes (already)	No	Yes	No	Yes	Yes	Yes
332	TH77	Female	31	College	Central	Thanhhoa	3	Yes	Yes	Yes	Yes	Yes	Yes	Yes	No	No	No	No	Yes	Yes	Yes	Yes	11	Yes	No	Yes	Yes	Yes	No	No	Yes	No	Yes	No	No	No	Yes	Yes	Yes	No	No	No	Yes (already)	No	Yes	No	Yes	Yes	Yes
333	TH78	Female	34	College	Central	Thanhhoa	6	Yes	Yes	Yes	Yes	Yes	Yes	Yes	No	No	Yes	No	Yes	Yes	Yes	Yes	12	Yes	No	No	Yes	Yes	No	Yes	Yes	No	Yes	No	No	Yes	Yes	Yes	Yes	Yes	Yes	Yes	Yes (already)	Yes	No	No	Yes	Yes	Yes
334	TH79	Female	32	College	Central	Thanhhoa	4	Yes	Yes	Yes	Yes	No	No	Yes	Yes	Yes	Yes	No	Yes	Yes	Yes	Yes	12	Yes	No	Yes	Yes	Yes	Yes	Yes	Yes	No	Yes	No	No	No	Yes	Yes	Yes	Yes	Yes	No	Yes (already)	No	Yes	No	Yes	Yes	Yes
335	Th80	Female	36	College	Central	Thanhhoa	9	Yes	Yes	Yes	Yes	Yes	Yes	Yes	Yes	Yes	Yes	No	Yes	Yes	Yes	Yes	14	Yes	No	No	Yes	Yes	Yes	Yes	Yes	No	Yes	No	No	No	Yes	Yes	Yes	Yes	Yes	Yes	Yes (already)	No	Yes	No	Yes	Yes	Yes
336	TH81	Female	28	Middle	Central	Thanhhoa	3	Yes	No	Yes	Yes	Yes	Yes	Yes	Yes	No	No	No	Yes	Yes	Yes	Yes	11	Yes	No	Yes	Yes	Yes	Yes	No	Yes	No	Yes	Yes	No	No	No	Yes	Yes	No	No	Yes	Yes (already)	Yes	No	No	Yes	Yes	Yes
337	TH82	Female	24	College	Central	Thanhhoa	1	Yes	Yes	Yes	Yes	Yes	Yes	Yes	Yes	No	Yes	No	Yes	Yes	Yes	Yes	13	Yes	No	Yes	Yes	Yes	Yes	Yes	Yes	Yes	Yes	No	No	Yes	Yes	Yes	Yes	Yes	Yes	Yes	Yes (already)	No	Yes	No	Yes	Yes	Yes
338	TH83	Female	43	College	Central	Thanhhoa	10	Yes	Yes	Yes	Yes	Yes	Yes	Yes	Yes	Yes	Yes	No	Yes	Yes	Yes	Yes	14	Yes	No	Yes	Yes	Yes	Yes	Yes	Yes	Yes	Yes	Yes	No	Yes	Yes	Yes	Yes	Yes	Yes	Yes	Yes (already)	No	Yes	No	Yes	Yes	Yes
339	Th84	Female	32	College	Central	Thanhhoa	4	Yes	Yes	Yes	Yes	Yes	Yes	Yes	Yes	No	Yes	No	Yes	Yes	Yes	Yes	13	Yes	No	Yes	Yes	Yes	Yes	Yes	Yes	No	Yes	No	No	Yes	Yes	Yes	Yes	No	No	No	Yes (already)	No	Yes	No	Yes	Yes	Yes
340	TH85	Female	43	University & higher	Central	Thanhhoa	14	Yes	Yes	Yes	Yes	Yes	Yes	Yes	Yes	Yes	Yes	No	Yes	Yes	Yes	Yes	14	Yes	No	Yes	Yes	Yes	Yes	Yes	Yes	Yes	Yes	Yes	Yes	Yes	Yes	No	No	No	No	No	Yes (already)	No	Yes	No	Yes	Yes	Yes
341	TH86	Female	36	College	Central	Thanhhoa	7	Yes	Yes	Yes	Yes	Yes	Yes	No	Yes	Yes	Yes	No	Yes	Yes	Yes	Yes	13	Yes	Yes	Yes	Yes	No	No	No	No	No	Yes	Yes	Yes	Yes	Yes	No	No	No	No	No	Yes (already)	No	Yes	No	No	No	No
342	TH87	Female	38	College	Central	Thanhhoa	8	Yes	Yes	Yes	Yes	Yes	Yes	Yes	Yes	Yes	Yes	No	Yes	Yes	Yes	Yes	14	Yes	No	Yes	Yes	No	No	No	No	No	Yes	Yes	Yes	Yes	Yes	Yes	Yes	Yes	Yes	Yes	Yes (already)	No	Yes	No	Yes	Yes	Yes
343	TH88	Female	40	College	Central	Thanhhoa	10	Yes	Yes	Yes	Yes	Yes	Yes	Yes	Yes	No	Yes	No	Yes	Yes	Yes	Yes	13	Yes	No	Yes	Yes	Yes	Yes	Yes	Yes	No	Yes	Yes	Yes	Yes	Yes	Yes	Yes	Yes	Yes	Yes	Yes (already)	No	Yes	No	Yes	Yes	Yes
344	TH89	Female	52	Middle	Central	Thanhhoa	17	Yes	Yes	Yes	Yes	Yes	Yes	Yes	Yes	Yes	Yes	No	Yes	Yes	Yes	Yes	14	Yes	No	Yes	Yes	No	No	No	No	No	Yes	Yes	Yes	Yes	Yes	Yes	Yes	Yes	Yes	Yes	Yes (already)	No	Yes	No	Yes	Yes	Yes
345	TH90	Female	32	College	Central	Thanhhoa	7	Yes	Yes	Yes	Yes	Yes	Yes	Yes	Yes	Yes	Yes	No	Yes	Yes	Yes	Yes	14	Yes	No	Yes	Yes	Yes	Yes	Yes	Yes	Yes	Yes	Yes	Yes	Yes	Yes	Yes	Yes	Yes	Yes	Yes	No (never)				Yes	Yes	Yes
346	TH91	Female	28	College	Central	Thanhhoa	6	Yes	Yes	Yes	Yes	Yes	Yes	Yes	Yes	Yes	Yes	No	Yes	Yes	Yes	Yes	14	Yes	Yes	Yes	Yes	Yes	Yes	Yes	Yes	Yes	Yes	Yes	Yes	Yes	Yes	Yes	Yes	Yes	Yes	Yes	Yes (already)	Yes	No	No	Yes	Yes	Yes
347	TH92	Female	47	University & higher	Central	Thanhhoa	11	Yes	Yes	Yes	Yes	Yes	Yes	Yes	Yes	Yes	Yes	No	Yes	Yes	Yes	Yes	14	Yes	Yes	Yes	Yes	Yes	Yes	Yes	Yes	Yes	Yes	Yes	Yes	Yes	Yes	Yes	Yes	Yes	Yes	Yes	Yes (already)	No	Yes	No	Yes	Yes	Yes
348	TH93	Female	23	College	Central	Thanhhoa	1	Yes	Yes	Yes	Yes	Yes	Yes	Yes	Yes	Yes	Yes	Yes	Yes	Yes	Yes	Yes	15	Yes	No	Yes	Yes	Yes	Yes	Yes	Yes	Yes	Yes	Yes	Yes	Yes	Yes	Yes	Yes	Yes	Yes	Yes	Yes (already)	No	Yes	No	Yes	Yes	Yes
349	TH94	Female	24	College	Central	Thanhhoa	5	Yes	Yes	Yes	Yes	Yes	Yes	Yes	Yes	Yes	Yes	No	Yes	Yes	Yes	Yes	14	Yes	No	Yes	Yes	Yes	Yes	Yes	Yes	Yes	Yes	Yes	Yes	Yes	Yes	Yes	Yes	Yes	Yes	Yes	Yes (already)	No	Yes	No	Yes	Yes	Yes
350	TH95	Female	41	University & higher	Central	Thanhhoa	9	Yes	Yes	Yes	Yes	Yes	Yes	Yes	Yes	Yes	Yes	No	Yes	Yes	Yes	Yes	14	Yes	No	Yes	Yes	Yes	Yes	Yes	Yes	Yes	Yes	Yes	Yes	Yes	Yes	Yes	Yes	Yes	Yes	Yes	Yes (already)	No	Yes	No	Yes	Yes	Yes
351	TH97	Female	38	College	Central	Thanhhoa	10	Yes	Yes	Yes	Yes	Yes	Yes	Yes	Yes	Yes	Yes	Yes	Yes	Yes	Yes	Yes	15	Yes	No	No	Yes	Yes	Yes	Yes	Yes	Yes	Yes	No	No	Yes	Yes	Yes	Yes	Yes	Yes	Yes	Yes (already)	No	Yes	No	Yes	Yes	Yes
352	TH98	Female	39	College	Central	Thanhhoa	12	Yes	Yes	Yes	Yes	Yes	Yes	Yes	Yes	Yes	Yes	Yes	Yes	Yes	Yes	Yes	15	Yes	No	Yes	Yes	Yes	Yes	Yes	Yes	Yes	Yes	No	No	Yes	Yes	Yes	Yes	Yes	Yes	Yes	Yes (already)	No	Yes	No	Yes	Yes	Yes
353	TH99	Female	26	College	Central	Thanhhoa	6	Yes	Yes	Yes	Yes	Yes	Yes	Yes	Yes	No	Yes	No	Yes	Yes	Yes	Yes	13	Yes	No	Yes	Yes	Yes	Yes	Yes	Yes	Yes	Yes	Yes	Yes	No	Yes	Yes	Yes	Yes	Yes	No	Yes (already)	No	Yes	No	Yes	Yes	Yes
354	TH100	Female	27	College	Central	Thanhhoa	4	Yes	Yes	Yes	Yes	Yes	Yes	Yes	Yes	Yes	Yes	No	Yes	Yes	Yes	Yes	14	Yes	No	Yes	Yes	Yes	Yes	Yes	Yes	Yes	Yes	No	No	Yes	Yes	Yes	Yes	Yes	Yes	Yes	Yes (already)	No	Yes	No	Yes	Yes	Yes
355	Th101	Female	29	College	Central	Thanhhoa	8	Yes	Yes	Yes	Yes	Yes	Yes	Yes	Yes	Yes	Yes	No	Yes	Yes	Yes	Yes	14	Yes	No	Yes	Yes	Yes	Yes	Yes	Yes	No	Yes	No	No	Yes	Yes	Yes	Yes	Yes	Yes	Yes	Yes (already)	No	Yes	No	Yes	Yes	Yes
356	TH102	Female	31	College	Central	Thanhhoa	7	Yes	Yes	Yes	Yes	Yes	Yes	Yes	Yes	No	Yes	No	Yes	Yes	Yes	Yes	13	Yes	No	No	Yes	Yes	Yes	Yes	Yes	Yes	Yes	No	Yes	No	Yes	Yes	Yes	Yes	Yes	Yes	Yes (already)	No	Yes	No	Yes	Yes	Yes
357	TH103	Female	32	College	Central	Thanhhoa	10	Yes	Yes	Yes	Yes	Yes	Yes	Yes	Yes	Yes	Yes	Yes	Yes	Yes	Yes	Yes	15	Yes	No	Yes	Yes	Yes	Yes	Yes	Yes	No	Yes	No	No	Yes	Yes	Yes	Yes	Yes	Yes	Yes	Yes (already)	Yes	No	No	Yes	Yes	Yes
358	TH104	Female	40	College	Central	Thanhhoa	12	Yes	Yes	Yes	Yes	Yes	Yes	Yes	Yes	Yes	Yes	No	Yes	Yes	Yes	Yes	14	Yes	No	Yes	Yes	Yes	Yes	Yes	Yes	No	Yes	No	No	Yes	Yes	Yes	Yes	Yes	Yes	Yes	Yes (already)	No	Yes	No	Yes	Yes	Yes
359	TH105	Female	41	College	Central	Thanhhoa	8	Yes	Yes	Yes	Yes	Yes	Yes	Yes	Yes	Yes	Yes	No	Yes	Yes	Yes	Yes	14	Yes	No	No	Yes	Yes	Yes	Yes	Yes	Yes	Yes	No	No	Yes	Yes	Yes	Yes	Yes	Yes	Yes	Yes (already)	No	Yes	No	Yes	Yes	Yes
360	Th106	Female	42	College	Central	Thanhhoa	7	Yes	Yes	Yes	Yes	Yes	Yes	No	Yes	Yes	Yes	Yes	Yes	Yes	Yes	Yes	14	Yes	No	Yes	Yes	Yes	Yes	Yes	Yes	Yes	Yes	Yes	No	Yes	Yes	Yes	Yes	Yes	Yes	No	Yes (already)	No	Yes	No	Yes	Yes	Yes
361	TH107	Female	44	College	Central	Thanhhoa	8	Yes	Yes	Yes	Yes	Yes	Yes	Yes	Yes	Yes	Yes	Yes	Yes	Yes	Yes	Yes	15	Yes	No	Yes	Yes	Yes	Yes	Yes	Yes	Yes	Yes	No	No	Yes	Yes	Yes	Yes	Yes	Yes	Yes	Yes (already)	Yes	No	No	Yes	Yes	Yes
362	TH108	Female	43	College	Central	Thanhhoa	10	Yes	Yes	Yes	Yes	Yes	Yes	Yes	Yes	No	Yes	No	Yes	Yes	Yes	Yes	13	Yes	No	Yes	Yes	Yes	Yes	Yes	Yes	Yes	Yes	No	No	Yes	Yes	Yes	Yes	Yes	Yes	Yes	Yes (already)	No	Yes	No	Yes	Yes	Yes
363	Th109	Female	39	College	Central	Thanhhoa	12	Yes	Yes	Yes	Yes	Yes	Yes	Yes	Yes	Yes	Yes	No	Yes	Yes	Yes	Yes	14	Yes	No	No	Yes	Yes	No	Yes	Yes	Yes	Yes	No	No	Yes	Yes	Yes	Yes	Yes	Yes	Yes	Yes (already)	Yes	No	No	Yes	Yes	Yes
364	TH110	Female	38	College	Central	Thanhhoa	10	Yes	Yes	Yes	Yes	Yes	Yes	Yes	Yes	Yes	Yes	No	Yes	Yes	Yes	Yes	14	Yes	No	Yes	Yes	Yes	Yes	Yes	Yes	Yes	Yes	No	No	Yes	Yes	Yes	Yes	Yes	Yes	No	Yes (already)	No	Yes	No	Yes	Yes	Yes
365	TH111	Female	37	Middle	Central	Thanhhoa	9	Yes	No	Yes	Yes	Yes	Yes	Yes	Yes	Yes	Yes	No	Yes	Yes	Yes	Yes	13	Yes	No	Yes	Yes	Yes	Yes	Yes	Yes	Yes	Yes	No	No	Yes	Yes	Yes	Yes	Yes	Yes	Yes	Yes (already)	No	Yes	No	Yes	Yes	Yes
366	TH112	Female	36	College	Central	Thanhhoa	8	Yes	Yes	Yes	Yes	Yes	Yes	Yes	Yes	No	Yes	No	Yes	Yes	Yes	Yes	13	Yes	No	Yes	Yes	Yes	No	Yes	Yes	Yes	Yes	No	No	Yes	Yes	Yes	Yes	Yes	Yes	No	Yes (already)	Yes	No	No	Yes	Yes	Yes
367	TH113	Female	35	College	Central	Thanhhoa	5	Yes	Yes	Yes	Yes	Yes	Yes	Yes	Yes	Yes	Yes	No	Yes	Yes	Yes	Yes	14	Yes	No	Yes	Yes	Yes	Yes	Yes	Yes	Yes	Yes	No	No	Yes	Yes	Yes	Yes	Yes	Yes	No	Yes (already)	No	Yes	No	Yes	Yes	Yes
368	TH114	Female	25	College	Central	Thanhhoa	2	Yes	Yes	Yes	Yes	Yes	Yes	Yes	Yes	No	Yes	No	Yes	Yes	Yes	Yes	13	Yes	No	Yes	Yes	Yes	Yes	Yes	Yes	Yes	Yes	No	No	Yes	Yes	Yes	Yes	Yes	Yes	Yes	Yes (already)	No	Yes	No	Yes	Yes	Yes
369	TH115	Female	24	Middle	Central	Thanhhoa	3	Yes	No	Yes	Yes	Yes	Yes	Yes	Yes	No	Yes	No	Yes	Yes	Yes	Yes	12	Yes	No	Yes	Yes	Yes	Yes	Yes	Yes	Yes	Yes	No	No	Yes	Yes	Yes	Yes	Yes	Yes	No	Yes (already)	No	Yes	No	Yes	Yes	Yes
370	Th116	Female	45	College	Central	Thanhhoa	10	Yes	Yes	Yes	Yes	Yes	Yes	Yes	Yes	No	Yes	No	Yes	Yes	Yes	Yes	13	Yes	No	No	Yes	Yes	Yes	Yes	Yes	Yes	Yes	No	No	Yes	Yes	Yes	Yes	Yes	Yes	Yes	Yes (already)	Yes	No	No	Yes	Yes	Yes
371	TH117	Female	39	College	Central	Thanhhoa	8	Yes	Yes	Yes	Yes	Yes	Yes	Yes	No	No	Yes	No	Yes	Yes	Yes	Yes	12	Yes	No	Yes	Yes	Yes	Yes	Yes	Yes	Yes	Yes	No	No	Yes	Yes	Yes	Yes	Yes	Yes	Yes	Yes (already)	No	Yes	No	Yes	Yes	Yes
372	TH118	Female	41	Middle	Central	Thanhhoa	14	Yes	No	Yes	Yes	Yes	Yes	Yes	Yes	No	Yes	No	Yes	Yes	Yes	Yes	12	Yes	No	Yes	Yes	Yes	Yes	Yes	Yes	Yes	Yes	No	No	Yes	Yes	Yes	Yes	No	No	Yes	Yes (already)	No	Yes	No	Yes	Yes	Yes
373	TH119	Female	42	College	Central	Thanhhoa	10	Yes	Yes	Yes	Yes	Yes	Yes	Yes	Yes	No	Yes	No	Yes	Yes	Yes	Yes	13	Yes	No	No	Yes	Yes	Yes	Yes	Yes	Yes	Yes	No	No	Yes	Yes	Yes	Yes	Yes	Yes	Yes	Yes (already)	No	Yes	No	Yes	Yes	Yes
374	TH120	Female	43	College	Central	Thanhhoa	10	Yes	Yes	Yes	Yes	Yes	Yes	Yes	No	Yes	Yes	No	Yes	Yes	Yes	Yes	13	Yes	No	No	Yes	Yes	Yes	Yes	Yes	Yes	Yes	No	No	Yes	Yes	Yes	Yes	Yes	Yes	No	Yes (already)	Yes	No	No	Yes	Yes	Yes
375	TH121	Female	44	College	Central	Thanhhoa	9	Yes	Yes	Yes	Yes	Yes	Yes	Yes	Yes	Yes	Yes	No	Yes	Yes	Yes	Yes	14	Yes	No	Yes	Yes	Yes	Yes	Yes	Yes	Yes	Yes	No	No	Yes	Yes	Yes	Yes	Yes	Yes	Yes	Yes (already)	No	Yes	No	Yes	Yes	Yes
376	TH122	Female	44	College	Central	Thanhhoa	8	Yes	Yes	Yes	Yes	Yes	Yes	Yes	Yes	Yes	Yes	No	Yes	Yes	Yes	Yes	14	Yes	No	No	Yes	Yes	Yes	Yes	Yes	Yes	Yes	No	No	Yes	Yes	Yes	Yes	Yes	Yes	No	Yes (already)	No	Yes	No	Yes	Yes	Yes
377	TH123	Female	30	College	Central	Thanhhoa	5	Yes	Yes	Yes	Yes	Yes	Yes	Yes	Yes	Yes	Yes	No	Yes	Yes	Yes	Yes	14	Yes	Yes	Yes	Yes	Yes	Yes	Yes	Yes	Yes	Yes	No	No	Yes	Yes	Yes	Yes	Yes	Yes	Yes	Yes (already)	Yes	No	No	Yes	Yes	Yes
378	TH124	Female	33	College	Central	Thanhhoa	8	Yes	Yes	Yes	Yes	Yes	Yes	Yes	Yes	No	Yes	No	Yes	Yes	Yes	Yes	13	Yes	No	Yes	Yes	Yes	Yes	Yes	Yes	No	Yes	No	No	Yes	Yes	Yes	Yes	Yes	Yes	Yes	Yes (already)	No	Yes	No	Yes	Yes	Yes
379	TH125	Female	34	College	Central	Thanhhoa	9	Yes	Yes	Yes	Yes	Yes	Yes	Yes	Yes	No	Yes	No	Yes	Yes	Yes	Yes	13	Yes	No	No	Yes	Yes	Yes	Yes	Yes	Yes	Yes	Yes	No	Yes	No	Yes	Yes	Yes	Yes	Yes	Yes (already)	No	Yes	No	Yes	Yes	Yes
380	TH126	Female	44	College	Central	Thanhhoa	10	Yes	Yes	Yes	Yes	Yes	Yes	Yes	Yes	Yes	Yes	No	Yes	Yes	Yes	Yes	14	Yes	No	Yes	Yes	Yes	Yes	Yes	Yes	Yes	Yes	No	No	Yes	Yes	Yes	Yes	Yes	No	Yes	Yes (already)	No	Yes	No	Yes	Yes	Yes
381	TH127	Female	45	College	Central	Thanhhoa	8	Yes	Yes	Yes	Yes	Yes	Yes	Yes	Yes	No	Yes	No	Yes	Yes	Yes	Yes	13	Yes	No	No	Yes	Yes	Yes	Yes	Yes	Yes	Yes	Yes	No	Yes	Yes	Yes	Yes	Yes	Yes	Yes	Yes (already)	No	Yes	No	Yes	Yes	Yes
382	TH128	Female	41	College	Central	Thanhhoa	9	Yes	Yes	Yes	Yes	Yes	Yes	Yes	Yes	Yes	Yes	No	Yes	Yes	Yes	Yes	14	Yes	No	No	Yes	Yes	Yes	Yes	Yes	No	Yes	No	No	Yes	Yes	Yes	Yes	Yes	Yes	Yes	Yes (already)	No	Yes	No	Yes	Yes	Yes
383	TH129	Female	40	Middle	Central	Thanhhoa	9	Yes	No	Yes	Yes	Yes	Yes	Yes	No	Yes	Yes	No	Yes	Yes	Yes	Yes	12	Yes	No	Yes	Yes	Yes	Yes	Yes	Yes	Yes	Yes	Yes	No	Yes	Yes	Yes	Yes	Yes	Yes	Yes	Yes (already)	Yes	No	No	Yes	Yes	Yes
384	TH130	Female	39	College	Central	Thanhhoa	8	Yes	Yes	Yes	Yes	Yes	Yes	Yes	Yes	Yes	Yes	No	Yes	Yes	Yes	Yes	14	Yes	No	Yes	Yes	Yes	Yes	Yes	No	No	No	Yes	No	No	Yes	Yes	Yes	Yes	Yes	No	Yes (already)	Yes	No	No	Yes	Yes	Yes
385	TH131	Female	42	College	Central	Thanhhoa	10	Yes	Yes	Yes	Yes	Yes	Yes	Yes	Yes	Yes	Yes	No	Yes	Yes	Yes	Yes	14	Yes	No	No	Yes	Yes	Yes	Yes	Yes	No	Yes	No	No	Yes	Yes	Yes	Yes	Yes	Yes	Yes	Yes (already)	No	Yes	No	Yes	Yes	Yes
386	TH132	Female	46	College	Central	Thanhhoa	11	Yes	Yes	Yes	Yes	Yes	Yes	Yes	Yes	No	Yes	No	Yes	Yes	Yes	Yes	13	Yes	No	No	Yes	Yes	Yes	Yes	Yes	Yes	Yes	No	No	Yes	Yes	Yes	Yes	Yes	Yes	No	Yes (already)	Yes	No	No	Yes	Yes	Yes
387	TH133	Female	41	University & higher	Central	Thanhhoa	12	Yes	Yes	Yes	Yes	Yes	Yes	Yes	Yes	Yes	Yes	No	Yes	Yes	Yes	Yes	14	Yes	Yes	Yes	Yes	Yes	Yes	Yes	Yes	Yes	Yes	Yes	Yes	Yes	Yes	No	No	No	No	No	Yes (already)	No	Yes	No	Yes	Yes	Yes
388	TH134	Female	49	University & higher	Central	Thanhhoa	15	Yes	Yes	Yes	Yes	Yes	Yes	Yes	Yes	Yes	Yes	Yes	Yes	Yes	Yes	Yes	15	Yes	Yes	Yes	Yes	Yes	Yes	Yes	Yes	Yes	Yes	Yes	Yes	Yes	Yes	Yes	Yes	Yes	Yes	Yes	Yes (already)	No	Yes	No	Yes	Yes	Yes
389	TH135	Female	26	College	Central	Thanhhoa	6	Yes	Yes	Yes	Yes	Yes	Yes	Yes	Yes	Yes	Yes	No	Yes	Yes	Yes	Yes	14	Yes	Yes	Yes	Yes	Yes	Yes	Yes	Yes	Yes	Yes	Yes	Yes	Yes	Yes	No	No	No	No	No	Yes (already)	No	Yes	No	Yes	Yes	Yes
390	TH136	Female	25	College	Central	Thanhhoa	3	Yes	Yes	Yes	Yes	Yes	Yes	Yes	Yes	Yes	Yes	No	Yes	Yes	Yes	Yes	14	Yes	No	Yes	Yes	Yes	Yes	Yes	Yes	Yes	Yes	Yes	Yes	Yes	Yes	No	No	No	No	No	Yes (already)	No	Yes	No	Yes	Yes	Yes
391	TH137	Female	23	College	Central	Thanhhoa	3	Yes	Yes	Yes	Yes	Yes	Yes	Yes	Yes	Yes	Yes	No	Yes	Yes	Yes	Yes	14	Yes	No	Yes	Yes	Yes	Yes	Yes	Yes	Yes	Yes	Yes	Yes	Yes	Yes	Yes	Yes	Yes	Yes	Yes	Yes (already)	No	Yes	No	Yes	Yes	Yes
392	TH138	Female	35	College	Central	Thanhhoa	10	Yes	Yes	Yes	Yes	Yes	Yes	Yes	Yes	Yes	Yes	No	Yes	Yes	Yes	Yes	14	Yes	No	Yes	Yes	Yes	Yes	Yes	Yes	Yes	Yes	Yes	Yes	Yes	Yes	No	No	No	No	No	Yes (already)	No	Yes	No	Yes	Yes	Yes
393	TH139	Female	22	College	Central	Thanhhoa	2	Yes	Yes	Yes	Yes	Yes	Yes	Yes	Yes	Yes	Yes	No	Yes	Yes	Yes	Yes	14	Yes	No	Yes	Yes	Yes	Yes	Yes	Yes	Yes	Yes	Yes	Yes	Yes	Yes	Yes	Yes	Yes	Yes	Yes	Yes (already)	No	Yes	No	Yes	Yes	Yes
394	TH140	Female	28	College	Central	Thanhhoa	8	Yes	Yes	Yes	Yes	Yes	Yes	Yes	Yes	Yes	Yes	No	Yes	Yes	Yes	Yes	14	Yes	No	Yes	Yes	Yes	Yes	Yes	Yes	No	Yes	Yes	Yes	Yes	Yes	Yes	Yes	Yes	Yes	Yes	Yes (already)	No	Yes	No	Yes	Yes	Yes
395	TH141	Female	29	College	Central	Thanhhoa	6	Yes	Yes	Yes	Yes	Yes	Yes	Yes	Yes	No	Yes	No	Yes	Yes	Yes	Yes	13	Yes	No	Yes	Yes	Yes	No	No	Yes	No	Yes	No	No	Yes	Yes	Yes	Yes	No	Yes	Yes	Yes (already)	No	Yes	No	Yes	Yes	Yes
396	TH142	Female	28	Middle	Central	Thanhhoa	3	Yes	No	Yes	Yes	Yes	Yes	Yes	Yes	Yes	Yes	No	Yes	Yes	Yes	Yes	13	Yes	No	Yes	Yes	Yes	Yes	Yes	Yes	No	Yes	Yes	No	No	Yes	Yes	Yes	Yes	Yes	No	Yes (already)	Yes	No	No	Yes	Yes	Yes
397	TH143	Female	31	Middle	Central	Thanhhoa	6	Yes	No	Yes	Yes	Yes	Yes	Yes	Yes	Yes	Yes	No	Yes	Yes	Yes	Yes	13	Yes	No	No	Yes	Yes	No	Yes	Yes	No	Yes	No	Yes	No	Yes	Yes	Yes	Yes	Yes	Yes	Yes (already)	Yes	No	No	Yes	Yes	Yes
398	TH144	Female	30	College	Central	Thanhhoa	4	Yes	Yes	Yes	Yes	Yes	Yes	Yes	Yes	Yes	Yes	No	Yes	Yes	Yes	Yes	14	Yes	No	No	Yes	Yes	Yes	Yes	Yes	No	Yes	Yes	No	Yes	Yes	Yes	Yes	Yes	Yes	No	Yes (already)	No	Yes	No	Yes	Yes	Yes
399	TH145	Female	31	Middle	Central	Thanhhoa	4	Yes	No	Yes	Yes	Yes	Yes	Yes	Yes	Yes	Yes	No	Yes	Yes	Yes	Yes	13	Yes	No	Yes	No	Yes	Yes	Yes	Yes	No	Yes	No	No	No	Yes	Yes	Yes	No	No	Yes	Yes (already)	No	Yes	No	Yes	Yes	Yes
400	TH146	Female	33	College	Central	Thanhhoa	6	Yes	Yes	Yes	Yes	Yes	Yes	Yes	Yes	Yes	Yes	No	Yes	Yes	Yes	Yes	14	Yes	No	Yes	No	Yes	Yes	Yes	Yes	No	Yes	Yes	No	Yes	Yes	Yes	Yes	Yes	Yes	Yes	Yes (already)	No	Yes	No	Yes	Yes	Yes
401	TH147	Female	26	College	Central	Thanhhoa	3	Yes	Yes	Yes	Yes	Yes	Yes	Yes	Yes	Yes	Yes	Yes	Yes	Yes	Yes	Yes	15	Yes	No	Yes	Yes	Yes	No	Yes	Yes	No	Yes	No	No	Yes	Yes	Yes	Yes	Yes	Yes	No	Yes (already)	Yes	No	No	Yes	Yes	Yes
402	TH148	Female	46	College	Central	Thanhhoa	12	Yes	Yes	Yes	Yes	Yes	Yes	Yes	Yes	No	Yes	No	Yes	Yes	Yes	Yes	13	Yes	No	No	Yes	Yes	Yes	Yes	Yes	Yes	Yes	No	No	Yes	Yes	Yes	Yes	Yes	Yes	No	Yes (already)	No	Yes	No	Yes	Yes	Yes
403	TH149	Female	23	College	Central	Thanhhoa	2	Yes	Yes	Yes	Yes	Yes	Yes	Yes	Yes	Yes	Yes	No	Yes	Yes	Yes	Yes	14	Yes	No	Yes	Yes	Yes	Yes	Yes	Yes	Yes	Yes	No	No	Yes	Yes	Yes	Yes	No	No	Yes	Yes (already)	No	Yes	No	Yes	Yes	Yes
404	TH150	Female	63	College	Central	Thanhhoa	30	Yes	Yes	Yes	Yes	Yes	Yes	Yes	Yes	Yes	Yes	No	Yes	Yes	Yes	Yes	14	Yes	No	Yes	Yes	Yes	Yes	Yes	Yes	Yes	Yes	Yes	Yes	Yes	Yes	Yes	Yes	Yes	Yes	Yes	Yes (already)	No	Yes	No	Yes	Yes	Yes
405	TH151	Female	39	College	Central	Thanhhoa	13	Yes	Yes	Yes	Yes	Yes	Yes	Yes	Yes	Yes	Yes	No	Yes	Yes	Yes	Yes	14	Yes	No	Yes	Yes	No	No	No	No	No	Yes	Yes	Yes	Yes	Yes	No	No	No	No	No	Yes (already)	No	Yes	No	Yes	Yes	Yes
406	TH152	Female	33	College	Central	Thanhhoa	10	Yes	Yes	Yes	Yes	Yes	Yes	Yes	Yes	Yes	Yes	No	Yes	Yes	Yes	Yes	14	Yes	Yes	Yes	Yes	Yes	Yes	Yes	Yes	Yes	Yes	Yes	Yes	Yes	Yes	Yes	Yes	Yes	Yes	Yes	No (never)				Yes	Yes	Yes
407	TH153	Female	34	University & higher	Central	Thanhhoa	12	Yes	Yes	Yes	Yes	Yes	Yes	Yes	Yes	Yes	Yes	No	Yes	Yes	Yes	Yes	14	Yes	Yes	Yes	Yes	No	No	No	No	No	Yes	Yes	Yes	Yes	Yes	Yes	Yes	Yes	Yes	Yes	Yes (already)	No	Yes	No	Yes	Yes	Yes
408	TH154	Female	29	College	Central	Thanhhoa	9	Yes	Yes	Yes	Yes	Yes	Yes	Yes	Yes	Yes	Yes	No	Yes	Yes	Yes	Yes	14	Yes	No	Yes	Yes	No	No	No	No	No	Yes	Yes	Yes	Yes	Yes	Yes	Yes	Yes	Yes	Yes	No (never)				Yes	Yes	Yes
409	TH155	Male	26	College	Central	Thanhhoa	6	Yes	Yes	Yes	Yes	Yes	Yes	Yes	Yes	Yes	Yes	No	Yes	Yes	Yes	Yes	14	Yes	No	Yes	Yes	Yes	Yes	Yes	Yes	Yes	Yes	Yes	Yes	Yes	Yes	Yes	Yes	Yes	Yes	Yes	Yes (already)	No	Yes	No	Yes	Yes	Yes
410	TH156	Female	45	College	Central	Thanhhoa	16	Yes	Yes	Yes	Yes	Yes	Yes	Yes	Yes	No	No	No	Yes	Yes	Yes	No	11	Yes	No	Yes	Yes	No	No	No	No	No	No	No	No	No	Yes	Yes	Yes	Yes	Yes	Yes	Yes (already)	No	Yes	No	Yes	Yes	Yes
411	TH157	Female	24	College	Central	Thanhhoa	5	Yes	Yes	Yes	Yes	Yes	Yes	Yes	Yes	Yes	Yes	No	Yes	Yes	Yes	Yes	14	Yes	No	Yes	Yes	Yes	Yes	Yes	Yes	Yes	Yes	Yes	Yes	Yes	Yes	No	No	No	No	No	Yes (already)	No	Yes	No	Yes	Yes	Yes
412	TH158	Female	38	College	Central	Thanhhoa	10	Yes	Yes	Yes	Yes	Yes	Yes	Yes	Yes	Yes	Yes	No	Yes	Yes	Yes	Yes	14	Yes	No	Yes	Yes	Yes	Yes	Yes	Yes	Yes	Yes	Yes	Yes	Yes	Yes	No	No	No	No	No	Yes (already)	No	Yes	No	Yes	Yes	Yes
413	Th159	Female	26	College	Central	Thanhhoa	5	Yes	Yes	Yes	Yes	Yes	Yes	Yes	Yes	Yes	Yes	No	Yes	Yes	Yes	Yes	14	Yes	Yes	Yes	Yes	Yes	Yes	Yes	Yes	Yes	Yes	Yes	Yes	Yes	Yes	No	No	No	No	No	No (never)				Yes	Yes	Yes
414	Th160	Female	36	College	Central	Thanhhoa	6	Yes	Yes	Yes	Yes	Yes	Yes	Yes	Yes	Yes	Yes	No	Yes	Yes	Yes	Yes	14	Yes	No	Yes	Yes	Yes	Yes	Yes	Yes	Yes	Yes	Yes	Yes	Yes	Yes	No	No	No	No	No	Yes (already)	No	Yes	No	Yes	Yes	Yes
415	Th161	Female	27	College	Central	Thanhhoa	6	Yes	Yes	Yes	Yes	Yes	Yes	Yes	Yes	Yes	Yes	No	Yes	Yes	Yes	Yes	14	Yes	Yes	Yes	Yes	Yes	Yes	Yes	Yes	Yes	Yes	Yes	Yes	Yes	Yes	No	No	No	No	No	Yes (already)	No	Yes	No	Yes	Yes	Yes
416	Th162	Female	27	University & higher	Central	Thanhhoa	3	Yes	Yes	Yes	Yes	Yes	Yes	Yes	Yes	Yes	Yes	No	Yes	Yes	Yes	Yes	14	Yes	No	Yes	Yes	Yes	Yes	Yes	Yes	Yes	Yes	Yes	Yes	Yes	Yes	Yes	Yes	Yes	Yes	Yes	No (never)				Yes	Yes	Yes
417	TH163	Female	23	College	Central	Thanhhoa	4	Yes	Yes	Yes	Yes	Yes	Yes	Yes	Yes	Yes	Yes	No	Yes	Yes	Yes	Yes	14	Yes	No	Yes	Yes	Yes	Yes	Yes	Yes	Yes	Yes	Yes	Yes	Yes	Yes	Yes	Yes	Yes	Yes	Yes	Yes (already)	No	Yes	No	Yes	Yes	Yes
418	Th164	Female	24	College	Central	Thanhhoa	4	Yes	Yes	Yes	Yes	Yes	Yes	Yes	Yes	Yes	Yes	No	Yes	Yes	Yes	Yes	14	Yes	No	Yes	Yes	Yes	Yes	Yes	Yes	Yes	Yes	Yes	Yes	Yes	Yes	Yes	Yes	Yes	Yes	Yes	Yes (already)	No	Yes	No	Yes	Yes	Yes
419	TH165	Female	45	College	Central	Thanhhoa	12	Yes	Yes	Yes	Yes	Yes	Yes	Yes	Yes	Yes	Yes	No	Yes	Yes	Yes	Yes	14	Yes	No	No	Yes	Yes	Yes	Yes	Yes	Yes	Yes	No	No	Yes	Yes	Yes	Yes	Yes	Yes	Yes	Yes (already)	No	Yes	No	Yes	Yes	Yes
420	TH166	Female	46	College	Central	Thanhhoa	19	Yes	Yes	Yes	Yes	Yes	Yes	Yes	Yes	No	Yes	No	Yes	Yes	Yes	Yes	13	Yes	No	No	Yes	Yes	Yes	Yes	Yes	Yes	Yes	No	No	Yes	Yes	Yes	Yes	Yes	Yes	Yes	Yes (already)	No	Yes	No	Yes	Yes	Yes
421	Th167	Female	36	Middle	Central	Thanhhoa	8	Yes	No	Yes	Yes	Yes	Yes	Yes	Yes	No	Yes	No	Yes	Yes	Yes	Yes	12	Yes	No	No	Yes	Yes	Yes	Yes	Yes	Yes	Yes	No	No	Yes	Yes	Yes	Yes	Yes	Yes	Yes	Yes (already)	No	Yes	No	Yes	Yes	Yes
422	TH168	Female	37	College	Central	Thanhhoa	12	Yes	Yes	Yes	Yes	Yes	Yes	Yes	Yes	Yes	Yes	No	Yes	Yes	Yes	Yes	14	Yes	No	Yes	Yes	Yes	Yes	Yes	Yes	No	Yes	No	No	Yes	Yes	Yes	Yes	Yes	Yes	Yes	Yes (already)	No	Yes	No	Yes	Yes	Yes
423	TH169	Female	28	Middle	Central	Thanhhoa	4	Yes	No	Yes	Yes	Yes	Yes	Yes	Yes	Yes	Yes	No	Yes	Yes	Yes	Yes	13	Yes	No	Yes	Yes	Yes	Yes	Yes	Yes	Yes	Yes	No	No	Yes	Yes	Yes	Yes	Yes	Yes	No	Yes (already)	No	Yes	No	Yes	Yes	Yes
424	TH170	Female	50	Middle	Central	Thanhhoa	11	Yes	Yes	No	Yes	Yes	Yes	Yes	Yes	No	Yes	No	Yes	Yes	Yes	Yes	12	Yes	Yes	Yes	Yes	Yes	Yes	Yes	Yes	No	Yes	No	No	Yes	Yes	Yes	Yes	No	No	Yes	No (never)				Yes	Yes	Yes
425	TH171	Female	24	University & higher	Central	Thanhhoa	4	Yes	Yes	Yes	Yes	Yes	Yes	Yes	Yes	Yes	Yes	No	Yes	Yes	Yes	Yes	14	Yes	Yes	Yes	Yes	Yes	Yes	Yes	Yes	Yes	Yes	Yes	Yes	Yes	Yes	Yes	Yes	Yes	Yes	Yes	Yes (already)	No	Yes	No	Yes	Yes	Yes
426	TH172	Female	31	College	Central	Thanhhoa	7	Yes	Yes	Yes	Yes	Yes	Yes	Yes	Yes	Yes	Yes	No	Yes	Yes	Yes	Yes	14	Yes	Yes	Yes	Yes	Yes	Yes	Yes	Yes	Yes	Yes	Yes	Yes	Yes	Yes	No	No	No	No	No	Yes (already)	No	Yes	No	Yes	Yes	Yes
427	TH173	Female	28	University & higher	Central	Thanhhoa	7	Yes	Yes	Yes	Yes	Yes	Yes	Yes	Yes	Yes	Yes	No	Yes	Yes	Yes	Yes	14	Yes	No	Yes	Yes	Yes	Yes	Yes	Yes	Yes	Yes	Yes	Yes	Yes	Yes	Yes	Yes	Yes	Yes	Yes	No (never)				Yes	Yes	Yes
428	TH174	Female	32	College	Central	Thanhhoa	3	Yes	Yes	Yes	Yes	Yes	Yes	Yes	Yes	No	No	No	Yes	Yes	Yes	Yes	12	Yes	No	Yes	Yes	Yes	Yes	Yes	Yes	No	Yes	No	No	No	Yes	Yes	Yes	Yes	Yes	No	Yes (already)	No	Yes	No	Yes	Yes	Yes
429	CB33	Female	36	University & higher	Northern	Caobang	15	Yes	Yes	Yes	Yes	Yes	Yes	Yes	Yes	No	No	No	Yes	Yes	Yes	Yes	12	Yes	Yes	Yes	Yes	Yes	Yes	Yes	Yes	No	Yes	No	No	Yes	Yes	Yes	Yes	Yes	No	Yes	No (never)				Yes	Yes	Yes
430	CB32	Female	37	University & higher	Northern	Caobang	12	Yes	Yes	Yes	Yes	Yes	Yes	Yes	No	No	No	No	Yes	Yes	Yes	Yes	11	Yes	No	Yes	Yes	No	No	No	No	No	No	No	No	Yes	Yes	Yes	Yes	Yes	Yes	Yes	Yes (already)	No	Yes	No	Yes	No	Yes
431	CB31	Male	32	University & higher	Northern	Caobang	1	Yes	Yes	Yes	Yes	Yes	Yes	Yes	Yes	No	Yes	No	Yes	Yes	Yes	Yes	13	Yes	Yes	Yes	Yes	No	No	No	No	No	Yes	No	No	Yes	Yes	No	No	No	No	No	Yes (already)	No	Yes	No	Yes	Yes	Yes
432	CB30	Female	27	University & higher	Northern	Caobang	3	Yes	Yes	Yes	Yes	Yes	Yes	Yes	No	No	No	No	Yes	Yes	Yes	Yes	11	Yes	No	Yes	Yes	Yes	No	Yes	Yes	No	Yes	Yes	No	Yes	Yes	Yes	Yes	Yes	Yes	No	Yes (already)	Yes	Yes	No	Yes	No	Yes
433	CB29	Female	52	College	Northern	Caobang	12	Yes	Yes	Yes	Yes	Yes	Yes	Yes	No	No	Yes	No	Yes	Yes	Yes	Yes	12	Yes	No	Yes	Yes	No	No	No	No	No	Yes	No	No	Yes	Yes	No	No	No	No	No	No (never)				Yes	Yes	Yes
434	CB28	Male	31	University & higher	Northern	Caobang	7	Yes	Yes	Yes	Yes	Yes	No	Yes	No	No	Yes	No	Yes	Yes	No	Yes	10	Yes	No	Yes	Yes	Yes	Yes	Yes	Yes	Yes	Yes	No	No	Yes	Yes	Yes	Yes	Yes	Yes	Yes	Yes (already)	Yes	No	No	Yes	Yes	Yes
435	CB27	Female	37	University & higher	Northern	Caobang	14	Yes	Yes	Yes	Yes	Yes	Yes	Yes	Yes	No	Yes	No	Yes	Yes	Yes	Yes	13	Yes	Yes	Yes	Yes	Yes	Yes	Yes	Yes	Yes	Yes	No	No	Yes	Yes	Yes	Yes	No	No	Yes	Yes (already)	Yes	No	No	Yes	Yes	Yes
436	CB26	Female	29	University & higher	Northern	Caobang	4	Yes	Yes	Yes	Yes	Yes	No	Yes	Yes	No	No	No	Yes	Yes	Yes	Yes	11	Yes	No	Yes	Yes	Yes	Yes	Yes	Yes	No	Yes	Yes	Yes	Yes	Yes	Yes	Yes	No	No	Yes	Yes (already)	No	Yes	No	Yes	No	Yes
437	CB25	Female	33	College	Northern	Caobang	10	Yes	Yes	Yes	Yes	Yes	No	Yes	No	No	No	No	Yes	Yes	Yes	No	9	Yes	No	Yes	Yes	Yes	No	Yes	Yes	No	No	No	No	Yes	Yes	Yes	Yes	Yes	Yes	No	No (never)				Yes	Yes	Yes
438	CB24	Female	24	Middle	Northern	Caobang	2	Yes	Yes	No	Yes	Yes	Yes	Yes	No	No	Yes	No	Yes	Yes	Yes	Yes	11	Yes	Yes	Yes	Yes	Yes	Yes	Yes	Yes	Yes	Yes	Yes	Yes	Yes	Yes	Yes	Yes	Yes	Yes	Yes	No (never)				Yes	Yes	Yes
439	CB23	Female	33	College	Northern	Caobang	5	Yes	Yes	Yes	Yes	Yes	No	Yes	No	No	No	No	Yes	Yes	Yes	Yes	10	Yes	No	No	Yes	Yes	Yes	Yes	Yes	Yes	Yes	No	No	Yes	Yes	Yes	Yes	Yes	Yes	Yes	No (never)				Yes	Yes	Yes
440	CB22	Female	41	College	Northern	Caobang	10	Yes	Yes	Yes	Yes	Yes	Yes	Yes	No	No	Yes	No	Yes	Yes	Yes	Yes	12	Yes	No	No	Yes	No	No	No	No	No	Yes	No	No	Yes	Yes	Yes	Yes	Yes	Yes	Yes	No (never)				No	No	No
441	CB21	Female	60	University & higher	Northern	Caobang	30	Yes	Yes	Yes	Yes	Yes	Yes	Yes	Yes	Yes	Yes	No	Yes	Yes	Yes	Yes	14	Yes	Yes	Yes	Yes	No	No	No	No	No	No	No	No	No	No	Yes	Yes	Yes	Yes	Yes	No (never)				Yes	Yes	Yes
442	CB20	Female	38	University & higher	Northern	Caobang	10	Yes	Yes	Yes	Yes	Yes	Yes	Yes	No	No	No	No	Yes	Yes	Yes	Yes	11	Yes	Yes	Yes	Yes	Yes	Yes	Yes	Yes	Yes	Yes	No	No	Yes	Yes	Yes	Yes	Yes	Yes	Yes	No (never)				Yes	Yes	Yes
443	CB19	Female	33	College	Northern	Caobang	6	Yes	Yes	Yes	Yes	Yes	Yes	Yes	Yes	No	No	No	Yes	Yes	Yes	No	11	Yes	Yes	Yes	Yes	Yes	Yes	Yes	Yes	No	Yes	No	Yes	Yes	Yes	Yes	Yes	Yes	Yes	Yes	No (never)				Yes	No	Yes
444	CB18	Male	35	College	Northern	Caobang	4	Yes	Yes	Yes	Yes	Yes	Yes	Yes	No	Yes	Yes	No	Yes	Yes	Yes	Yes	13	Yes	No	Yes	Yes	Yes	Yes	Yes	Yes	No	Yes	Yes	Yes	Yes	Yes	Yes	Yes	Yes	Yes	Yes	No (never)				Yes	Yes	Yes
445	CB17	Female	60	Middle	Northern	Caobang	10	Yes	Yes	Yes	Yes	Yes	Yes	Yes	Yes	No	Yes	No	Yes	Yes	Yes	Yes	13	Yes	Yes	Yes	Yes	Yes	No	Yes	No	No	No	Yes	No	Yes	Yes	Yes	No	No	No	Yes	No (never)				Yes	Yes	Yes
446	CB16	Female	30	University & higher	Northern	Caobang	4	Yes	Yes	No	Yes	Yes	Yes	Yes	No	No	Yes	No	Yes	Yes	Yes	Yes	11	Yes	No	No	Yes	Yes	Yes	No	Yes	No	Yes	Yes	Yes	Yes	Yes	Yes	Yes	Yes	Yes	Yes	No (never)				Yes	No	Yes
447	CB15	Female	35	University & higher	Northern	Caobang	10	Yes	Yes	Yes	Yes	Yes	Yes	Yes	No	No	No	No	Yes	Yes	Yes	Yes	11	Yes	No	Yes	Yes	Yes	Yes	No	Yes	No	Yes	No	No	Yes	Yes	No	No	No	No	No	No (never)				Yes	Yes	Yes
448	CB14	Female	29	Middle	Northern	Caobang	2	Yes	Yes	Yes	Yes	Yes	Yes	Yes	No	No	Yes	No	Yes	Yes	Yes	Yes	12	Yes	No	Yes	Yes	Yes	Yes	Yes	Yes	Yes	No	No	No	Yes	Yes	Yes	Yes	Yes	No	No	Yes (already)	No	Yes	No	Yes	No	Yes
449	CB13	Female	27	College	Northern	Caobang	5	Yes	Yes	Yes	Yes	Yes	Yes	Yes	No	No	No	Yes	Yes	Yes	Yes	Yes	12	Yes	Yes	Yes	Yes	No	No	No	No	No	Yes	No	No	Yes	Yes	Yes	Yes	Yes	Yes	Yes	No (never)				Yes	Yes	Yes
450	CB12	Female	23	College	Northern	Caobang	1	Yes	Yes	Yes	Yes	Yes	Yes	Yes	No	No	Yes	No	Yes	Yes	No	No	10	Yes	Yes	Yes	Yes	Yes	Yes	Yes	Yes	Yes	Yes	Yes	Yes	No	Yes	Yes	Yes	Yes	Yes	Yes	No (never)				Yes	Yes	Yes
451	CB11	Female	54	Middle	Northern	Caobang	18	Yes	No	Yes	Yes	Yes	Yes	Yes	No	No	No	No	Yes	Yes	Yes	Yes	10	Yes	No	No	Yes	No	No	No	No	No	No	No	No	No	Yes	No	No	No	No	No	No (never)				No	No	No
452	CB10	Female	27	University & higher	Northern	Caobang	2	Yes	Yes	Yes	Yes	Yes	Yes	Yes	Yes	No	Yes	No	Yes	Yes	Yes	Yes	13	Yes	Yes	Yes	Yes	No	No	No	No	No	Yes	Yes	Yes	Yes	Yes	Yes	Yes	Yes	Yes	No	Yes (already)	No	Yes	No	Yes	Yes	Yes
453	CB09	Female	73	University & higher	Northern	Caobang	35	Yes	Yes	Yes	Yes	Yes	Yes	Yes	Yes	No	Yes	No	Yes	Yes	Yes	Yes	13	Yes	No	No	Yes	No	No	No	No	No	Yes	No	No	Yes	Yes	No	No	No	No	No	No (never)				Yes	Yes	Yes
454	CB08	Male	33	College	Northern	Caobang	10	Yes	Yes	No	Yes	Yes	No	Yes	No	No	No	No	Yes	Yes	Yes	No	8	Yes	No	No	Yes	Yes	Yes	Yes	Yes	No	Yes	No	No	Yes	Yes	Yes	Yes	Yes	Yes	No	No (never)				Yes	No	Yes
455	CB07	Female	26	College	Northern	Caobang	2	Yes	Yes	No	Yes	Yes	Yes	Yes	Yes	No	No	No	Yes	Yes	Yes	No	10	Yes	Yes	Yes	Yes	Yes	Yes	Yes	Yes	No	Yes	No	Yes	Yes	Yes	Yes	Yes	Yes	Yes	No	Yes (already)	Yes	Yes	No	Yes	Yes	Yes
456	CB06	Female	54	College	Northern	Caobang	20	Yes	Yes	Yes	Yes	Yes	Yes	No	No	No	Yes	No	Yes	Yes	No	Yes	10	Yes	No	Yes	Yes	No	No	No	No	No	Yes	No	No	Yes	Yes	No	No	No	No	No	No (never)				Yes	Yes	Yes
457	CB05	Female	38	University & higher	Northern	Caobang	10	Yes	Yes	Yes	Yes	No	Yes	Yes	No	No	No	No	Yes	Yes	Yes	Yes	10	Yes	Yes	Yes	Yes	Yes	Yes	Yes	Yes	Yes	Yes	No	No	Yes	Yes	Yes	Yes	Yes	Yes	Yes	No (never)				Yes	Yes	Yes
458	CB04	Male	28	College	Northern	Caobang	3	Yes	Yes	Yes	Yes	Yes	No	Yes	No	No	No	No	Yes	Yes	Yes	Yes	10	Yes	Yes	Yes	Yes	Yes	Yes	No	Yes	No	No	Yes	Yes	Yes	Yes	No	No	No	No	No	Yes (already)	No	Yes	No	Yes	No	Yes
459	CB03	Female	36	College	Northern	Caobang	6	Yes	Yes	Yes	Yes	Yes	Yes	Yes	Yes	No	Yes	Yes	No	Yes	Yes	Yes	13	Yes	No	Yes	No	Yes	Yes	Yes	Yes	Yes	Yes	No	No	Yes	Yes	Yes	Yes	Yes	No	Yes	No (never)				Yes	No	Yes
460	CB02	Female	30	College	Northern	Caobang	5	Yes	Yes	Yes	Yes	Yes	Yes	Yes	Yes	Yes	Yes	No	Yes	Yes	Yes	Yes	14	Yes	Yes	Yes	Yes	Yes	No	Yes	Yes	No	Yes	Yes	Yes	No	Yes	Yes	Yes	Yes	Yes	Yes	No (never)				Yes	Yes	Yes
461	CB01	Female	50	Middle	Northern	Caobang	15	Yes	Yes	Yes	Yes	Yes	Yes	Yes	No	No	No	Yes	Yes	Yes	Yes	Yes	12	Yes	No	Yes	Yes	No	No	No	No	No	No	No	No	No	Yes	Yes	Yes	Yes	Yes	No	No (never)				Yes	Yes	Yes
462	HNA01	Female	46	College	Northern	Hanam	14	Yes	Yes	Yes	Yes	Yes	Yes	Yes	No	No	No	No	Yes	No	Yes	No	9	Yes	Yes	Yes	Yes	Yes	No	Yes	Yes	No	Yes	Yes	Yes	Yes	Yes	Yes	Yes	Yes	Yes	No	Yes (already)	No	Yes	No	Yes	Yes	Yes
463	HNA02	Female	33	Middle	Northern	Hanam	10	Yes	Yes	Yes	Yes	Yes	No	Yes	No	No	No	No	Yes	Yes	Yes	Yes	10	Yes	Yes	Yes	Yes	Yes	Yes	Yes	Yes	No	Yes	No	No	Yes	No	Yes	No	Yes	Yes	No	No (never)				Yes	Yes	Yes
464	HNA03	Female	42	College	Northern	Hanam	5	Yes	Yes	Yes	Yes	Yes	Yes	No	Yes	Yes	Yes	No	Yes	Yes	Yes	Yes	13	Yes	Yes	Yes	Yes	Yes	Yes	Yes	Yes	Yes	Yes	Yes	Yes	Yes	Yes	Yes	Yes	Yes	Yes	No	Yes (already)	No	Yes	No	Yes	Yes	Yes
465	HNA04	Female	47	University & higher	Northern	Hanam	23	Yes	Yes	Yes	Yes	Yes	Yes	Yes	Yes	No	Yes	No	Yes	Yes	Yes	Yes	13	Yes	No	No	Yes	Yes	Yes	Yes	Yes	No	Yes	No	No	Yes	Yes	Yes	Yes	Yes	Yes	Yes	No (never)				Yes	Yes	Yes
466	HNA05	Female	40	University & higher	Northern	Hanam	15	Yes	Yes	Yes	Yes	Yes	Yes	Yes	No	No	Yes	No	Yes	Yes	Yes	Yes	12	Yes	No	Yes	Yes	Yes	Yes	Yes	Yes	Yes	Yes	No	Yes	Yes	Yes	Yes	Yes	Yes	Yes	Yes	No (never)				Yes	Yes	Yes
467	HNA06	Female	41	College	Northern	Hanam	20	Yes	Yes	Yes	Yes	Yes	Yes	Yes	No	No	No	No	Yes	Yes	Yes	Yes	11	Yes	No	No	Yes	Yes	Yes	Yes	Yes	No	Yes	No	No	Yes	Yes	Yes	No	No	No	Yes	Yes (already)	No	Yes	No	Yes	Yes	Yes
468	HNA07	Male	36	University & higher	Northern	Hanam	6	Yes	Yes	Yes	Yes	Yes	No	Yes	Yes	No	No	No	Yes	Yes	Yes	Yes	11	Yes	No	Yes	Yes	Yes	No	Yes	Yes	No	Yes	Yes	No	Yes	Yes	Yes	Yes	No	No	Yes	Yes (already)	Yes	Yes	No	Yes	Yes	Yes
469	HNA08	Female	35	Middle	Northern	Hanam	13	Yes	Yes	Yes	Yes	Yes	Yes	Yes	Yes	No	No	Yes	Yes	Yes	Yes	Yes	13	Yes	No	No	Yes	No	No	No	No	No	Yes	No	No	Yes	Yes	Yes	Yes	Yes	Yes	Yes	Yes (already)	No	Yes	No	Yes	Yes	Yes
470	HNA09	Female	44	Middle	Northern	Hanam	22	Yes	No	Yes	Yes	Yes	Yes	Yes	No	No	No	No	Yes	Yes	Yes	Yes	10	Yes	No	Yes	Yes	Yes	Yes	Yes	Yes	No	Yes	No	No	Yes	Yes	Yes	Yes	Yes	Yes	Yes	Yes (already)	No	Yes	No	Yes	Yes	Yes
471	HNA10	Female	37	University & higher	Northern	Hanam	8	Yes	Yes	Yes	Yes	Yes	Yes	Yes	No	No	Yes	Yes	Yes	Yes	Yes	Yes	13	Yes	Yes	Yes	Yes	Yes	Yes	Yes	Yes	No	Yes	No	No	Yes	Yes	Yes	Yes	Yes	Yes	No	No (never)				Yes	Yes	Yes
472	HNA11	Female	36	University & higher	Northern	Hanam	14	Yes	Yes	Yes	Yes	Yes	Yes	Yes	No	Yes	Yes	Yes	Yes	Yes	Yes	Yes	14	Yes	Yes	Yes	Yes	Yes	Yes	Yes	Yes	Yes	Yes	No	No	Yes	Yes	Yes	Yes	Yes	Yes	Yes	No (never)				Yes	Yes	Yes
473	HNA12	Female	48	Middle	Northern	Hanam	20	Yes	Yes	Yes	Yes	Yes	Yes	Yes	Yes	No	Yes	No	Yes	Yes	Yes	Yes	13	Yes	Yes	Yes	Yes	No	No	No	No	No	Yes	Yes	Yes	Yes	Yes	Yes	Yes	Yes	Yes	Yes	No (never)				Yes	Yes	Yes
474	HNA13	Female	37	Middle	Northern	Hanam	5	Yes	No	Yes	Yes	Yes	Yes	Yes	Yes	Yes	Yes	No	Yes	Yes	Yes	Yes	13	Yes	No	No	Yes	No	No	No	No	No	No	No	No	No	Yes	Yes	Yes	Yes	Yes	Yes	No (never)				Yes	Yes	Yes
475	HNA14	Female	34	Middle	Northern	Hanam	13	Yes	No	Yes	Yes	Yes	Yes	No	No	No	No	No	Yes	Yes	No	No	7	Yes	No	Yes	Yes	Yes	Yes	Yes	Yes	No	Yes	No	No	No	Yes	Yes	Yes	No	No	No	Yes (already)	No	Yes	No	Yes	No	No
476	HNA15	Female	36	College	Northern	Hanam	10	Yes	Yes	Yes	Yes	Yes	Yes	Yes	Yes	No	Yes	No	Yes	Yes	Yes	Yes	13	Yes	No	Yes	Yes	Yes	Yes	Yes	Yes	Yes	Yes	No	No	Yes	Yes	Yes	Yes	Yes	Yes	Yes	Yes (already)	No	Yes	No	Yes	Yes	Yes
477	HNA16	Female	35	Middle	Northern	Hanam	5	Yes	No	Yes	Yes	Yes	Yes	Yes	No	No	No	No	Yes	Yes	Yes	Yes	10	Yes	No	Yes	No	No	No	No	No	No	No	No	No	No	Yes	Yes	Yes	Yes	Yes	No	No (never)				No	No	No
478	HNA17	Male	67	University & higher	Northern	Hanam	20	Yes	Yes	Yes	Yes	Yes	Yes	Yes	Yes	Yes	Yes	No	Yes	Yes	Yes	Yes	14	Yes	No	No	Yes	No	No	No	No	No	Yes	No	No	Yes	Yes	Yes	Yes	No	No	Yes	No (never)				Yes	Yes	Yes
479	HNA18	Female	35	University & higher	Northern	Hanam	10	Yes	Yes	Yes	Yes	Yes	Yes	Yes	No	No	No	No	Yes	Yes	Yes	Yes	11	Yes	Yes	Yes	Yes	Yes	No	Yes	Yes	No	Yes	No	No	Yes	Yes	No	No	No	No	No	Yes (already)	No	Yes	No	Yes	Yes	Yes
480	HNA19	Male	39	Middle	Northern	Hanam	5	Yes	No	Yes	Yes	Yes	Yes	Yes	Yes	Yes	Yes	Yes	Yes	Yes	Yes	Yes	14	Yes	Yes	Yes	Yes	Yes	Yes	Yes	Yes	Yes	Yes	Yes	Yes	Yes	Yes	Yes	Yes	Yes	Yes	Yes	No (never)				Yes	Yes	Yes
481	HNA20	Female	23	College	Northern	Hanam	3	Yes	Yes	Yes	Yes	Yes	Yes	Yes	Yes	Yes	Yes	No	Yes	Yes	Yes	Yes	14	Yes	Yes	Yes	Yes	Yes	Yes	Yes	Yes	Yes	Yes	No	No	Yes	Yes	Yes	Yes	Yes	Yes	Yes	Yes (already)	No	Yes	No	Yes	Yes	Yes
482	HNA21	Female	31	College	Northern	Hanam	10	Yes	Yes	No	Yes	Yes	Yes	Yes	No	Yes	Yes	Yes	Yes	Yes	Yes	Yes	13	Yes	No	Yes	Yes	No	No	No	No	No	Yes	No	No	No	Yes	Yes	Yes	Yes	Yes	No	Yes (already)	No	Yes	No	Yes	No	Yes
483	HNA22	Female	31	College	Northern	Hanam	8	Yes	Yes	Yes	Yes	Yes	Yes	No	Yes	No	Yes	No	Yes	Yes	Yes	Yes	12	Yes	No	Yes	No	Yes	Yes	Yes	No	No	Yes	No	No	No	Yes	Yes	Yes	Yes	No	Yes	No (never)				Yes	Yes	Yes
484	HNA23	Male	47	University & higher	Northern	Hanam	15	Yes	Yes	Yes	Yes	Yes	Yes	Yes	Yes	Yes	Yes	Yes	Yes	Yes	Yes	Yes	15	Yes	No	No	Yes	Yes	Yes	Yes	Yes	Yes	Yes	Yes	Yes	Yes	Yes	Yes	Yes	Yes	Yes	Yes	No (never)				Yes	Yes	Yes
485	HNA24	Female	30	Middle	Northern	Hanam	10	Yes	No	Yes	Yes	Yes	Yes	Yes	Yes	Yes	Yes	Yes	Yes	Yes	Yes	Yes	14	Yes	Yes	Yes	Yes	Yes	No	No	Yes	Yes	Yes	Yes	No	Yes	Yes	Yes	No	Yes	Yes	No	No (never)				Yes	Yes	Yes
486	HNA25	Female	35	University & higher	Northern	Hanam	20	Yes	Yes	Yes	Yes	Yes	Yes	Yes	No	No	Yes	No	Yes	Yes	Yes	Yes	12	Yes	No	No	Yes	Yes	No	Yes	No	No	Yes	No	No	Yes	Yes	Yes	Yes	Yes	Yes	Yes	No (never)				Yes	Yes	Yes
487	HNA26	Female	43	Middle	Northern	Hanam	10	Yes	No	Yes	Yes	Yes	Yes	Yes	No	No	No	No	Yes	Yes	Yes	Yes	10	Yes	No	No	Yes	Yes	No	No	Yes	No	No	No	No	Yes	Yes	Yes	Yes	Yes	Yes	Yes	Yes (already)	No	Yes	No	Yes	No	No
488	HNA27	Female	34	College	Northern	Hanam	10	Yes	Yes	No	Yes	Yes	Yes	Yes	Yes	No	Yes	No	Yes	Yes	Yes	Yes	12	Yes	Yes	Yes	Yes	Yes	Yes	Yes	Yes	Yes	Yes	No	No	Yes	Yes	Yes	Yes	Yes	Yes	Yes	No (never)				Yes	Yes	Yes
489	HNA28	Female	27	College	Northern	Hanam	6	Yes	Yes	Yes	Yes	Yes	Yes	Yes	Yes	No	Yes	No	Yes	Yes	Yes	Yes	13	Yes	No	Yes	Yes	No	No	No	No	No	Yes	No	No	No	No	Yes	Yes	Yes	Yes	Yes	No (never)				No	No	No
490	HNA29	Male	31	College	Northern	Hanam	7	Yes	Yes	Yes	Yes	Yes	Yes	Yes	No	Yes	No	No	Yes	Yes	Yes	Yes	12	Yes	No	No	Yes	Yes	Yes	Yes	Yes	No	Yes	Yes	Yes	Yes	Yes	Yes	No	Yes	Yes	Yes	Yes (already)	No	Yes	No	Yes	No	Yes
491	HNA30	Female	27	Middle	Northern	Hanam	5	Yes	No	Yes	Yes	Yes	Yes	Yes	No	No	No	No	Yes	Yes	Yes	Yes	10	Yes	No	Yes	Yes	No	No	No	No	No	Yes	No	Yes	No	Yes	Yes	Yes	Yes	Yes	No	No (never)				Yes	Yes	Yes
492	HNA31	Female	37	University & higher	Northern	Hanam	15	Yes	Yes	No	Yes	No	Yes	No	Yes	Yes	Yes	No	Yes	Yes	Yes	Yes	11	Yes	Yes	Yes	Yes	Yes	No	Yes	No	Yes	Yes	Yes	Yes	Yes	Yes	Yes	Yes	Yes	Yes	Yes	Yes (already)	No	Yes	No	Yes	Yes	Yes
493	HNA32	Female	39	College	Northern	Hanam	20	Yes	Yes	Yes	Yes	Yes	Yes	Yes	No	No	No	No	Yes	Yes	Yes	Yes	11	Yes	No	Yes	Yes	No	No	No	No	No	Yes	No	No	Yes	Yes	No	No	No	No	No	No (never)				Yes	No	Yes
494	HNA33	Female	36	University & higher	Northern	Hanam	13	Yes	Yes	Yes	Yes	Yes	Yes	Yes	No	No	No	No	No	No	No	No	7	Yes	No	Yes	Yes	Yes	Yes	Yes	Yes	No	Yes	Yes	Yes	Yes	Yes	Yes	Yes	Yes	Yes	Yes	Yes (already)	No	Yes	No	Yes	Yes	Yes
495	HNA34	Female	36	Middle	Northern	Hanam	5	Yes	Yes	No	Yes	Yes	Yes	Yes	No	No	No	No	Yes	Yes	Yes	Yes	10	Yes	No	No	Yes	No	No	No	No	No	No	No	No	No	Yes	Yes	Yes	Yes	Yes	Yes	No (never)				Yes	Yes	Yes
496	HNA35	Female	58	Middle	Northern	Hanam	27	Yes	No	Yes	No	Yes	No	Yes	No	No	No	No	Yes	Yes	Yes	Yes	8	No	No	No	No	Yes	No	Yes	Yes	No	No	No	No	No	Yes	No	No	No	No	No	No (never)				Yes	Yes	Yes
497	HNA36	Male	61	Middle	Northern	Hanam	10	Yes	Yes	Yes	Yes	Yes	Yes	Yes	No	Yes	Yes	No	Yes	Yes	Yes	Yes	13	Yes	No	Yes	Yes	Yes	No	Yes	No	No	Yes	No	Yes	Yes	Yes	Yes	Yes	Yes	Yes	No	No (never)				Yes	Yes	Yes
498	HNA37	Female	32	Middle	Northern	Hanam	10	Yes	No	Yes	Yes	Yes	Yes	Yes	Yes	No	No	No	Yes	Yes	Yes	Yes	11	Yes	No	Yes	No	Yes	Yes	Yes	Yes	Yes	Yes	No	No	Yes	Yes	Yes	Yes	Yes	No	Yes	Yes (already)	No	Yes	No	Yes	Yes	Yes
499	HNA38	Female	33	Middle	Northern	Hanam	8	Yes	No	Yes	Yes	Yes	Yes	Yes	Yes	No	Yes	No	Yes	Yes	Yes	Yes	12	Yes	No	No	Yes	Yes	No	No	No	Yes	Yes	No	No	Yes	Yes	Yes	Yes	Yes	Yes	No	Yes (already)	No	Yes	No	Yes	Yes	Yes
500	HNA39	Female	34	Middle	Northern	Hanam	8	Yes	Yes	Yes	Yes	Yes	Yes	Yes	No	No	No	No	Yes	Yes	Yes	Yes	11	Yes	No	Yes	Yes	Yes	Yes	Yes	Yes	Yes	Yes	Yes	No	Yes	Yes	Yes	Yes	No	No	Yes	No (never)				Yes	Yes	Yes
501	HNA40	Female	30	Middle	Northern	Hanam	6	Yes	Yes	No	Yes	Yes	Yes	Yes	No	Yes	No	Yes	Yes	Yes	Yes	Yes	12	Yes	Yes	Yes	Yes	Yes	Yes	Yes	Yes	No	Yes	No	No	Yes	Yes	Yes	Yes	Yes	Yes	Yes	No (never)				Yes	Yes	Yes
502	HNA41	Female	29	Middle	Northern	Hanam	3	Yes	No	Yes	Yes	Yes	Yes	Yes	No	No	No	No	Yes	Yes	Yes	Yes	10	Yes	No	Yes	Yes	Yes	Yes	Yes	Yes	No	Yes	No	No	Yes	Yes	Yes	Yes	Yes	No	Yes	Yes (already)	No	Yes	No	Yes	No	Yes
503	HNA42	Female	35	College	Northern	Hanam	10	Yes	Yes	Yes	Yes	Yes	Yes	Yes	No	No	No	No	Yes	Yes	Yes	Yes	11	Yes	Yes	Yes	Yes	Yes	Yes	Yes	Yes	Yes	Yes	Yes	Yes	Yes	Yes	Yes	Yes	Yes	Yes	Yes	Yes (already)	No	Yes	No	Yes	Yes	Yes
504	HNA43	Female	25	College	Northern	Hanam	3	Yes	Yes	Yes	Yes	Yes	Yes	Yes	No	No	Yes	No	Yes	Yes	Yes	Yes	12	Yes	No	Yes	Yes	Yes	No	Yes	Yes	Yes	Yes	No	No	Yes	Yes	Yes	Yes	Yes	Yes	Yes	No (never)				Yes	No	Yes
505	HNA44	Female	34	Middle	Northern	Hanam	4	Yes	Yes	Yes	Yes	Yes	Yes	Yes	No	No	No	No	Yes	Yes	Yes	Yes	11	Yes	No	No	Yes	Yes	Yes	Yes	Yes	No	Yes	Yes	No	Yes	Yes	Yes	No	Yes	Yes	Yes	Yes (already)	No	Yes	No	Yes	Yes	Yes
506	HNA45	Female	60	University & higher	Northern	Hanam	30	Yes	Yes	Yes	Yes	Yes	No	Yes	No	No	No	No	Yes	Yes	Yes	Yes	10	Yes	No	No	Yes	Yes	Yes	Yes	Yes	Yes	Yes	No	No	No	Yes	Yes	Yes	Yes	No	Yes	No (never)				Yes	Yes	Yes
507	HNA46	Male	30	Middle	Northern	Hanam	6	No	Yes	Yes	Yes	Yes	Yes	Yes	Yes	No	Yes	No	Yes	Yes	Yes	No	11	Yes	No	No	Yes	Yes	Yes	No	Yes	No	Yes	Yes	Yes	No	Yes	Yes	Yes	No	No	Yes	Yes (already)	Yes	No	No	Yes	No	Yes
508	HNA47	Female	33	University & higher	Northern	Hanam	10	Yes	Yes	Yes	Yes	Yes	Yes	Yes	Yes	No	Yes	No	Yes	Yes	Yes	Yes	13	Yes	Yes	Yes	Yes	Yes	No	Yes	Yes	Yes	Yes	No	Yes	Yes	Yes	Yes	Yes	Yes	Yes	Yes	Yes (already)	No	Yes	No	Yes	Yes	Yes
509	HNA48	Male	48	Middle	Northern	Hanam	15	Yes	No	Yes	Yes	Yes	Yes	Yes	Yes	No	Yes	No	Yes	Yes	Yes	Yes	12	Yes	No	Yes	Yes	Yes	Yes	Yes	Yes	Yes	Yes	No	No	Yes	Yes	Yes	Yes	Yes	Yes	Yes	No (never)				Yes	Yes	Yes
510	HNA49	Female	39	University & higher	Northern	Hanam	13	Yes	Yes	Yes	Yes	Yes	Yes	Yes	Yes	No	Yes	No	Yes	Yes	Yes	Yes	13	Yes	Yes	Yes	Yes	Yes	No	Yes	No	No	Yes	No	No	Yes	Yes	Yes	Yes	Yes	Yes	Yes	No (never)				Yes	Yes	Yes
511	HNA50	Female	27	Middle	Northern	Hanam	3	Yes	No	Yes	Yes	Yes	Yes	Yes	No	No	No	No	Yes	Yes	Yes	Yes	10	Yes	No	Yes	Yes	No	No	No	No	No	Yes	No	No	Yes	Yes	No	No	No	No	No	No (never)				Yes	Yes	Yes
512	HNA51	Female	31	College	Northern	Hanam	6	Yes	Yes	Yes	Yes	Yes	Yes	Yes	No	No	Yes	No	Yes	Yes	Yes	Yes	12	Yes	Yes	No	Yes	Yes	Yes	Yes	Yes	Yes	Yes	No	No	Yes	Yes	Yes	Yes	Yes	Yes	No	Yes (already)	No	Yes	No	Yes	No	Yes
513	HNA52	Female	29	Middle	Northern	Hanam	6	Yes	No	Yes	Yes	Yes	Yes	Yes	Yes	No	Yes	No	Yes	No	No	No	9	Yes	No	Yes	Yes	Yes	Yes	Yes	Yes	No	Yes	No	No	Yes	Yes	Yes	Yes	Yes	Yes	No	No (never)				Yes	Yes	Yes
514	HNA53	Female	36	Middle	Northern	Hanam	13	Yes	No	Yes	Yes	Yes	Yes	Yes	No	No	Yes	No	Yes	Yes	Yes	Yes	11	Yes	No	Yes	Yes	Yes	Yes	Yes	Yes	Yes	Yes	No	No	Yes	Yes	No	No	No	No	No	No (never)				Yes	Yes	Yes
515	HNA54	Female	37	College	Northern	Hanam	14	Yes	Yes	Yes	Yes	Yes	Yes	Yes	Yes	No	Yes	No	Yes	Yes	Yes	Yes	13	Yes	No	No	Yes	No	No	No	No	No	No	No	No	No	Yes	No	No	No	No	No	No (never)				Yes	Yes	Yes
516	HNA55	Female	30	University & higher	Northern	Hanam	7	Yes	Yes	Yes	Yes	No	Yes	Yes	Yes	Yes	Yes	No	Yes	Yes	Yes	Yes	13	Yes	No	Yes	No	Yes	No	Yes	No	No	No	No	No	Yes	Yes	Yes	Yes	Yes	Yes	No	Yes (already)	No	Yes	No	Yes	Yes	Yes
517	HNA56	Female	34	Middle	Northern	Hanam	12	Yes	Yes	Yes	Yes	Yes	Yes	Yes	Yes	No	Yes	No	Yes	Yes	Yes	Yes	13	Yes	Yes	Yes	Yes	Yes	Yes	Yes	No	No	Yes	Yes	No	Yes	Yes	Yes	Yes	Yes	Yes	Yes	No (never)				Yes	Yes	Yes
518	HNA57	Female	37	Middle	Northern	Hanam	13	Yes	No	Yes	Yes	Yes	Yes	Yes	No	No	No	No	Yes	Yes	Yes	Yes	10	Yes	No	No	Yes	No	No	No	No	No	Yes	Yes	Yes	Yes	No	Yes	Yes	No	Yes	No	Yes (already)	Yes	Yes	No	Yes	Yes	Yes
519	HNA58	Female	41	College	Northern	Hanam	18	Yes	Yes	Yes	Yes	Yes	Yes	Yes	No	No	No	No	Yes	Yes	Yes	Yes	11	Yes	No	No	Yes	Yes	Yes	Yes	Yes	No	Yes	Yes	No	Yes	Yes	Yes	No	Yes	Yes	Yes	Yes (already)	No	Yes	No	Yes	Yes	Yes
520	HNA59	Female	35	College	Northern	Hanam	5	Yes	Yes	Yes	Yes	Yes	Yes	Yes	Yes	No	Yes	No	Yes	Yes	Yes	Yes	13	Yes	No	No	Yes	Yes	No	Yes	No	No	Yes	No	No	Yes	Yes	Yes	No	Yes	Yes	No	No (never)				Yes	Yes	Yes
521	HNA60	Female	26	University & higher	Northern	Hanam	1	Yes	Yes	No	Yes	Yes	Yes	Yes	No	No	No	No	Yes	Yes	Yes	Yes	10	Yes	No	Yes	No	Yes	No	Yes	No	No	Yes	Yes	No	Yes	Yes	Yes	Yes	Yes	Yes	Yes	Yes (already)	No	Yes	No	Yes	Yes	Yes
522	HNA61	Male	30	College	Northern	Hanam	6	Yes	Yes	Yes	Yes	Yes	Yes	Yes	Yes	No	No	No	Yes	Yes	Yes	Yes	12	Yes	No	No	Yes	No	No	No	No	No	No	No	No	Yes	Yes	Yes	Yes	Yes	No	No	No (never)				Yes	Yes	Yes
523	HNA62	Female	34	College	Northern	Hanam	10	Yes	Yes	Yes	Yes	Yes	No	Yes	No	No	No	No	Yes	Yes	Yes	Yes	10	Yes	No	Yes	Yes	Yes	Yes	Yes	Yes	No	Yes	No	No	Yes	Yes	Yes	No	Yes	No	Yes	Yes (already)	No	Yes	No	Yes	Yes	Yes
524	HNA63	Female	33	Middle	Northern	Hanam	10	No	No	Yes	Yes	Yes	No	No	Yes	No	No	Yes	Yes	Yes	Yes	Yes	9	Yes	Yes	Yes	Yes	Yes	Yes	Yes	Yes	No	Yes	No	No	Yes	No	Yes	Yes	Yes	Yes	Yes	No (never)				Yes	Yes	Yes
525	HNA64	Male	29	College	Northern	Hanam	3	Yes	Yes	Yes	Yes	Yes	Yes	Yes	Yes	No	Yes	No	Yes	Yes	Yes	No	12	Yes	No	Yes	Yes	Yes	No	Yes	No	No	No	No	No	Yes	Yes	No	No	No	No	No	No (never)				Yes	No	Yes
526	HNA65	Female	35	Middle	Northern	Hanam	4	Yes	No	Yes	Yes	Yes	Yes	Yes	No	No	Yes	No	Yes	Yes	Yes	Yes	11	Yes	Yes	Yes	Yes	Yes	Yes	Yes	Yes	No	Yes	No	No	Yes	Yes	Yes	Yes	Yes	Yes	Yes	Yes (already)	No	Yes	No	Yes	Yes	Yes
527	HNA66	Female	46	University & higher	Northern	Hanam	15	Yes	Yes	Yes	Yes	Yes	Yes	Yes	No	No	No	No	Yes	Yes	Yes	Yes	11	Yes	Yes	Yes	Yes	Yes	Yes	Yes	Yes	No	Yes	No	No	Yes	Yes	Yes	Yes	Yes	Yes	Yes	Yes (already)	No	Yes	No	Yes	Yes	Yes
528	HNA67	Female	36	Middle	Northern	Hanam	12	Yes	No	Yes	Yes	Yes	Yes	Yes	No	No	Yes	No	Yes	Yes	Yes	Yes	11	Yes	Yes	Yes	Yes	Yes	Yes	Yes	Yes	No	Yes	No	No	Yes	Yes	Yes	Yes	Yes	Yes	Yes	No (never)				Yes	No	Yes
529	HNA68	Female	37	Middle	Northern	Hanam	13	Yes	No	Yes	Yes	Yes	Yes	Yes	No	No	Yes	No	Yes	Yes	Yes	Yes	11	Yes	Yes	Yes	Yes	Yes	Yes	Yes	Yes	No	Yes	No	No	Yes	Yes	Yes	Yes	Yes	Yes	Yes	No (never)				Yes	No	Yes
530	HNA69	Male	36	Middle	Northern	Hanam	10	Yes	No	Yes	Yes	Yes	Yes	Yes	No	No	Yes	No	Yes	Yes	Yes	Yes	11	Yes	Yes	Yes	Yes	Yes	Yes	Yes	Yes	No	Yes	No	No	Yes	Yes	Yes	Yes	Yes	Yes	Yes	Yes (already)	No	Yes	No	Yes	No	Yes
531	HNA70	Female	38	Middle	Northern	Hanam	14	Yes	No	Yes	Yes	Yes	Yes	Yes	No	No	Yes	No	Yes	Yes	Yes	Yes	11	Yes	Yes	Yes	Yes	Yes	Yes	Yes	Yes	Yes	Yes	No	No	Yes	Yes	Yes	Yes	Yes	Yes	Yes	Yes (already)	No	Yes	No	Yes	Yes	Yes
532	HNA71	Male	34	University & higher	Northern	Hanam	5	Yes	Yes	Yes	Yes	Yes	Yes	Yes	No	No	Yes	No	Yes	Yes	Yes	Yes	12	Yes	Yes	Yes	Yes	Yes	Yes	Yes	Yes	No	Yes	No	No	Yes	Yes	Yes	Yes	Yes	Yes	Yes	No (never)				Yes	No	Yes
533	HNA72	Female	51	Middle	Northern	Hanam	21	Yes	No	Yes	Yes	Yes	Yes	Yes	No	No	No	No	Yes	Yes	Yes	Yes	10	Yes	Yes	Yes	Yes	Yes	Yes	Yes	Yes	No	Yes	No	No	Yes	Yes	Yes	Yes	Yes	Yes	Yes	Yes (already)	No	Yes	No	Yes	No	Yes
534	HNA73	Female	53	Middle	Northern	Hanam	23	Yes	No	Yes	Yes	Yes	Yes	Yes	No	No	No	No	Yes	Yes	Yes	Yes	10	Yes	Yes	Yes	Yes	Yes	Yes	Yes	Yes	No	Yes	No	No	Yes	Yes	Yes	Yes	Yes	Yes	Yes	Yes (already)	No	Yes	No	Yes	Yes	Yes
535	HNA74	Female	38	University & higher	Northern	Hanam	8	Yes	Yes	Yes	Yes	Yes	Yes	Yes	No	No	Yes	No	Yes	Yes	Yes	Yes	12	Yes	Yes	Yes	Yes	Yes	Yes	Yes	Yes	No	Yes	No	No	Yes	Yes	Yes	Yes	Yes	Yes	Yes	Yes (already)	No	Yes	No	Yes	No	Yes
536	HNA75	Female	32	Middle	Northern	Hanam	5	Yes	No	Yes	Yes	Yes	Yes	Yes	No	No	Yes	No	Yes	Yes	Yes	Yes	11	Yes	Yes	Yes	Yes	Yes	Yes	Yes	Yes	No	Yes	No	No	Yes	Yes	Yes	Yes	Yes	Yes	Yes	No (never)				Yes	No	Yes
537	HNA76	Male	39	College	Northern	Hanam	14	Yes	Yes	Yes	Yes	Yes	Yes	Yes	No	No	Yes	No	Yes	Yes	Yes	Yes	12	Yes	Yes	Yes	Yes	Yes	Yes	Yes	Yes	No	Yes	No	No	Yes	Yes	Yes	Yes	Yes	Yes	Yes	Yes (already)	No	Yes	No	Yes	Yes	Yes
538	HNA77	Female	45	University & higher	Northern	Hanam	15	Yes	Yes	Yes	Yes	Yes	Yes	Yes	Yes	No	Yes	Yes	Yes	Yes	Yes	Yes	14	Yes	No	Yes	Yes	Yes	Yes	Yes	Yes	No	Yes	No	No	No	Yes	Yes	Yes	Yes	Yes	Yes	No (never)				Yes	Yes	Yes
539	HNA78	Male	70	University & higher	Northern	Hanam	25	Yes	Yes	Yes	Yes	Yes	Yes	Yes	Yes	No	Yes	Yes	Yes	Yes	Yes	Yes	14	Yes	No	Yes	Yes	Yes	Yes	Yes	Yes	No	Yes	No	No	No	Yes	Yes	Yes	Yes	Yes	Yes	No (never)				Yes	Yes	Yes
540	HNA79	Female	45	College	Northern	Hanam	18	Yes	Yes	Yes	Yes	Yes	Yes	Yes	Yes	No	Yes	Yes	Yes	Yes	Yes	Yes	14	Yes	No	Yes	Yes	Yes	Yes	Yes	Yes	No	Yes	No	No	No	Yes	Yes	Yes	Yes	Yes	Yes	No (never)				Yes	Yes	Yes
541	HNA80	Female	47	Middle	Northern	Hanam	18	Yes	No	Yes	Yes	Yes	Yes	Yes	No	No	No	No	Yes	Yes	Yes	Yes	10	Yes	Yes	Yes	Yes	Yes	Yes	Yes	Yes	No	Yes	No	No	Yes	Yes	Yes	Yes	Yes	Yes	Yes	Yes (already)	No	Yes	No	Yes	No	Yes
542	HNA81	Female	35	Middle	Northern	Hanam	10	Yes	Yes	Yes	Yes	Yes	Yes	Yes	Yes	No	Yes	Yes	Yes	Yes	Yes	Yes	14	Yes	No	Yes	Yes	Yes	Yes	Yes	Yes	No	Yes	No	No	No	Yes	Yes	Yes	Yes	Yes	Yes	No (never)				Yes	Yes	Yes
543	HNA82	Female	42	College	Northern	Hanam	15	Yes	Yes	Yes	Yes	Yes	Yes	Yes	No	No	No	No	Yes	Yes	Yes	No	10	Yes	Yes	Yes	Yes	Yes	Yes	Yes	Yes	No	Yes	No	No	Yes	Yes	Yes	Yes	Yes	Yes	Yes	Yes (already)	No	Yes	No	Yes	Yes	Yes
544	HNA83	Female	38	College	Northern	Hanam	12	Yes	Yes	Yes	Yes	Yes	Yes	Yes	No	No	Yes	No	Yes	Yes	Yes	Yes	12	Yes	Yes	Yes	Yes	Yes	Yes	Yes	Yes	No	Yes	No	No	Yes	Yes	Yes	Yes	Yes	Yes	Yes	Yes (already)	No	Yes	No	Yes	Yes	Yes
545	HNA84	Female	42	College	Northern	Hanam	12	Yes	Yes	Yes	Yes	Yes	Yes	Yes	Yes	No	Yes	Yes	Yes	Yes	Yes	Yes	14	Yes	No	Yes	Yes	Yes	Yes	Yes	Yes	No	Yes	No	No	No	Yes	Yes	Yes	Yes	Yes	Yes	No (never)				Yes	Yes	Yes
546	HNA85	Female	35	College	Northern	Hanam	10	Yes	Yes	Yes	Yes	Yes	Yes	Yes	Yes	No	Yes	Yes	Yes	Yes	Yes	Yes	14	Yes	No	Yes	Yes	Yes	Yes	Yes	Yes	No	Yes	No	No	No	Yes	Yes	Yes	Yes	Yes	Yes	No (never)				Yes	Yes	Yes
547	HNA86	Female	39	College	Northern	Hanam	13	Yes	Yes	Yes	Yes	Yes	Yes	Yes	No	No	No	No	Yes	Yes	Yes	Yes	11	Yes	Yes	Yes	Yes	Yes	Yes	Yes	Yes	No	Yes	No	No	Yes	Yes	Yes	Yes	Yes	Yes	Yes	Yes (already)	No	Yes	No	Yes	Yes	Yes
548	HNA87	Female	38	University & higher	Northern	Hanam	12	Yes	Yes	Yes	Yes	Yes	Yes	Yes	No	No	No	No	Yes	Yes	Yes	Yes	11	Yes	Yes	Yes	Yes	Yes	Yes	Yes	Yes	No	Yes	No	No	Yes	Yes	Yes	Yes	Yes	Yes	Yes	Yes (already)	No	Yes	No	Yes	Yes	Yes
549	HNA88	Male	57	University & higher	Northern	Hanam	15	Yes	Yes	Yes	Yes	Yes	Yes	Yes	No	No	Yes	No	Yes	Yes	Yes	Yes	12	Yes	Yes	Yes	Yes	Yes	Yes	Yes	Yes	No	Yes	No	No	Yes	Yes	Yes	Yes	Yes	Yes	Yes	Yes (already)	No	Yes	No	Yes	No	Yes
550	HNA89	Female	65	University & higher	Northern	Hanam	25	Yes	Yes	Yes	Yes	Yes	Yes	Yes	No	No	Yes	No	Yes	Yes	Yes	Yes	12	Yes	Yes	Yes	Yes	Yes	Yes	Yes	Yes	No	Yes	No	No	Yes	Yes	Yes	Yes	Yes	Yes	Yes	Yes (already)	No	Yes	No	Yes	No	Yes
551	HNA90	Female	48	Middle	Northern	Hanam	15	Yes	No	Yes	Yes	Yes	Yes	Yes	No	No	Yes	No	Yes	Yes	Yes	Yes	11	Yes	Yes	Yes	Yes	Yes	Yes	Yes	Yes	No	Yes	No	No	Yes	Yes	Yes	Yes	Yes	Yes	Yes	No (never)				Yes	No	Yes
552	HNA91	Male	47	University & higher	Northern	Hanam	15	Yes	Yes	Yes	Yes	Yes	Yes	Yes	No	No	Yes	No	Yes	Yes	Yes	Yes	12	Yes	Yes	Yes	Yes	Yes	Yes	Yes	Yes	No	Yes	No	No	Yes	Yes	Yes	Yes	Yes	Yes	Yes	Yes (already)	No	Yes	No	Yes	No	Yes
553	HNA92	Female	65	University & higher	Northern	Hanam	28	Yes	Yes	Yes	Yes	Yes	Yes	Yes	No	No	Yes	No	Yes	Yes	Yes	Yes	12	Yes	Yes	Yes	Yes	Yes	Yes	Yes	Yes	No	Yes	No	No	Yes	Yes	Yes	Yes	Yes	Yes	Yes	Yes (already)	No	Yes	No	Yes	No	Yes
554	HNA93	Female	35	University & higher	Northern	Hanam	6	Yes	Yes	Yes	Yes	Yes	Yes	Yes	No	No	Yes	No	Yes	Yes	Yes	Yes	12	Yes	Yes	Yes	Yes	Yes	Yes	Yes	Yes	No	Yes	No	No	Yes	Yes	Yes	Yes	Yes	Yes	Yes	Yes (already)	No	Yes	No	Yes	No	Yes
555	HNA94	Female	45	College	Northern	Hanam	24	Yes	Yes	Yes	Yes	Yes	No	Yes	No	No	No	No	Yes	Yes	Yes	Yes	10	Yes	No	Yes	Yes	Yes	Yes	Yes	Yes	No	Yes	No	No	Yes	Yes	No	No	No	No	No	Yes (already)	No	Yes	No	Yes	Yes	Yes
556	HNA95	Male	57	Middle	Northern	Hanam	35	Yes	No	Yes	Yes	Yes	Yes	Yes	Yes	No	Yes	No	Yes	Yes	Yes	Yes	12	Yes	No	No	Yes	Yes	Yes	Yes	Yes	Yes	Yes	No	No	Yes	Yes	Yes	Yes	No	No	Yes	Yes (already)	No	Yes	No	Yes	Yes	Yes
557	TQ01	Female	41	Middle	Northern	Tuyenquang	15	Yes	Yes	Yes	Yes	Yes	No	Yes	No	No	No	No	Yes	Yes	Yes	Yes	10	Yes	Yes	Yes	Yes	Yes	No	No	Yes	No	Yes	No	No	Yes	Yes	Yes	Yes	No	Yes	No	Yes (already)	No	Yes	No	Yes	Yes	Yes
558	TQ02	Male	27	Middle	Northern	Tuyenquang	3	Yes	Yes	Yes	Yes	Yes	No	Yes	No	No	No	No	Yes	Yes	Yes	Yes	10	Yes	Yes	Yes	Yes	Yes	No	No	Yes	No	Yes	No	No	Yes	Yes	Yes	Yes	Yes	No	No	Yes (already)	No	Yes	No	Yes	Yes	Yes
559	TQ03	Female	29	College	Northern	Tuyenquang	4	Yes	Yes	Yes	Yes	Yes	No	Yes	No	No	No	No	Yes	Yes	Yes	Yes	10	Yes	Yes	Yes	Yes	Yes	Yes	No	Yes	No	Yes	No	No	Yes	Yes	Yes	Yes	Yes	No	No	No (never)				Yes	Yes	Yes
560	TQ04	Male	33	Middle	Northern	Tuyenquang	9	Yes	Yes	Yes	Yes	Yes	No	Yes	No	No	No	No	Yes	Yes	Yes	Yes	10	Yes	No	Yes	Yes	Yes	No	No	Yes	No	Yes	No	No	Yes	Yes	Yes	Yes	Yes	No	No	No (never)				Yes	Yes	Yes
561	TQ5	Female	53	Middle	Northern	Tuyenquang	30	Yes	Yes	Yes	Yes	Yes	No	Yes	No	No	No	No	Yes	Yes	Yes	Yes	10	Yes	Yes	Yes	Yes	Yes	Yes	No	Yes	No	Yes	No	No	Yes	Yes	Yes	Yes	Yes	No	No	Yes (already)	Yes	No	No	Yes	Yes	Yes
562	TQ6	Female	53	Middle	Northern	Tuyenquang	30	Yes	No	Yes	Yes	Yes	Yes	Yes	No	No	Yes	No	Yes	Yes	Yes	Yes	11	Yes	No	No	Yes	Yes	No	No	Yes	No	Yes	No	No	Yes	Yes	Yes	Yes	Yes	No	No	Yes (already)	No	Yes	No	Yes	No	Yes
563	TQ7	Female	31	Middle	Northern	Tuyenquang	8	Yes	Yes	Yes	Yes	Yes	Yes	Yes	No	No	No	No	Yes	Yes	Yes	Yes	11	Yes	Yes	Yes	Yes	Yes	Yes	No	Yes	No	Yes	No	No	Yes	Yes	Yes	Yes	Yes	No	No	Yes (already)	Yes	No	No	Yes	No	Yes
564	TQ8	Female	27	Middle	Northern	Tuyenquang	5	Yes	No	Yes	Yes	Yes	Yes	Yes	Yes	No	Yes	No	Yes	Yes	No	No	10	Yes	No	No	Yes	Yes	Yes	Yes	Yes	No	Yes	No	No	No	Yes	Yes	Yes	Yes	Yes	Yes	Yes (already)	Yes	No	No	Yes	Yes	Yes
565	TQ9	Female	51	College	Northern	Tuyenquang	30	Yes	Yes	No	Yes	Yes	Yes	Yes	No	No	Yes	No	Yes	Yes	Yes	Yes	11	Yes	No	No	Yes	Yes	Yes	Yes	Yes	Yes	Yes	No	Yes	No	Yes	Yes	Yes	Yes	No	No	No (never)				Yes	No	Yes
566	TQ10	Female	48	Middle	Northern	Tuyenquang	15	Yes	No	No	Yes	Yes	Yes	Yes	No	No	No	No	Yes	Yes	Yes	No	8	Yes	No	Yes	No	Yes	No	Yes	Yes	No	Yes	Yes	Yes	Yes	Yes	Yes	Yes	Yes	No	Yes	Yes (already)	No	Yes	No	Yes	No	Yes
567	TQ11	Female	45	Middle	Northern	Tuyenquang	20	Yes	No	No	Yes	Yes	Yes	Yes	Yes	No	Yes	No	No	Yes	Yes	No	9	Yes	Yes	Yes	Yes	Yes	No	No	Yes	Yes	Yes	Yes	No	No	Yes	Yes	No	No	No	Yes	Yes (already)	Yes	No	No	Yes	No	No
568	TQ12	Female	28	College	Northern	Tuyenquang	3	Yes	Yes	No	Yes	Yes	Yes	Yes	No	Yes	No	No	No	Yes	Yes	Yes	10	Yes	No	Yes	No	Yes	No	Yes	Yes	No	Yes	Yes	Yes	Yes	Yes	Yes	Yes	No	No	No	Yes (already)	Yes	No	No	Yes	No	No
569	TQ13	Female	28	University & higher	Northern	Tuyenquang	4	Yes	Yes	Yes	Yes	Yes	No	Yes	No	No	Yes	No	Yes	Yes	Yes	Yes	11	Yes	Yes	Yes	Yes	Yes	Yes	Yes	Yes	No	Yes	Yes	No	No	Yes	Yes	Yes	No	No	Yes	No (never)				Yes	Yes	Yes
570	TQ14	Female	35	College	Northern	Tuyenquang	10	Yes	Yes	Yes	Yes	Yes	Yes	Yes	No	No	Yes	No	Yes	Yes	Yes	Yes	12	Yes	Yes	Yes	Yes	No	No	No	No	No	Yes	Yes	No	Yes	Yes	Yes	Yes	No	No	No	No (never)				Yes	Yes	Yes
571	TQ15	Female	35	College	Northern	Tuyenquang	10	Yes	Yes	Yes	Yes	Yes	Yes	Yes	Yes	No	Yes	No	Yes	Yes	Yes	Yes	13	Yes	No	No	Yes	Yes	Yes	Yes	Yes	No	Yes	No	No	No	Yes	Yes	Yes	Yes	Yes	Yes	Yes (already)	Yes	No	No	Yes	Yes	Yes
572	TQ16	Female	33	University & higher	Northern	Tuyenquang	8	Yes	Yes	Yes	Yes	Yes	Yes	Yes	Yes	Yes	Yes	No	Yes	Yes	Yes	Yes	14	Yes	Yes	Yes	No	Yes	Yes	Yes	Yes	No	Yes	Yes	Yes	Yes	Yes	Yes	Yes	No	No	Yes	No (never)				Yes	Yes	Yes
573	TQ17	Male	33	Middle	Northern	Tuyenquang	5	Yes	No	Yes	Yes	Yes	Yes	Yes	Yes	No	Yes	No	Yes	Yes	Yes	Yes	12	Yes	Yes	Yes	Yes	Yes	Yes	Yes	Yes	Yes	Yes	Yes	Yes	Yes	Yes	Yes	Yes	Yes	Yes	Yes	Yes (already)	Yes	No	No	Yes	Yes	Yes
574	TQ18	Female	29	Middle	Northern	Tuyenquang	3	No	Yes	Yes	Yes	Yes	No	Yes	No	No	No	No	Yes	Yes	Yes	Yes	9	Yes	Yes	Yes	No	Yes	Yes	Yes	No	No	Yes	Yes	No	No	Yes	Yes	Yes	No	No	Yes	Yes (already)	Yes	No	No	Yes	No	Yes
575	TQ19	Female	48	Middle	Northern	Tuyenquang	10	Yes	Yes	Yes	Yes	Yes	Yes	Yes	No	No	No	No	No	No	No	No	7	Yes	Yes	Yes	Yes	Yes	Yes	Yes	Yes	No	Yes	Yes	Yes	No	Yes	Yes	Yes	No	No	Yes	Yes (already)	No	Yes	No	Yes	No	Yes
576	TQ20	Female	54	Middle	Northern	Tuyenquang	22	Yes	Yes	Yes	Yes	Yes	No	Yes	No	No	Yes	No	Yes	Yes	Yes	Yes	11	Yes	Yes	Yes	No	Yes	Yes	Yes	Yes	No	Yes	No	No	No	Yes	Yes	Yes	No	No	Yes	Yes (already)	Yes	No	No	Yes	No	Yes
577	TQ21	Male	37	Middle	Northern	Tuyenquang	9	Yes	Yes	Yes	Yes	Yes	Yes	Yes	Yes	No	Yes	No	Yes	Yes	Yes	Yes	13	Yes	Yes	Yes	Yes	Yes	Yes	Yes	Yes	No	Yes	Yes	Yes	No	Yes	Yes	Yes	Yes	Yes	Yes	Yes (already)	Yes	No	No	No	No	No
578	TQ22	Female	38	University & higher	Northern	Tuyenquang	12	Yes	Yes	Yes	Yes	Yes	Yes	Yes	Yes	Yes	Yes	No	Yes	Yes	Yes	Yes	14	Yes	Yes	Yes	Yes	No	No	No	No	No	Yes	No	No	Yes	Yes	Yes	Yes	No	No	No	No (never)				Yes	Yes	Yes
579	TQ23	Female	56	University & higher	Northern	Tuyenquang	20	Yes	Yes	Yes	Yes	Yes	Yes	Yes	Yes	No	Yes	No	Yes	Yes	Yes	Yes	13	Yes	Yes	Yes	Yes	Yes	Yes	Yes	No	No	Yes	Yes	No	No	Yes	Yes	Yes	No	No	Yes	No (never)				Yes	Yes	Yes
580	TQ24	Female	36	College	Northern	Tuyenquang	8	Yes	Yes	Yes	Yes	Yes	No	Yes	Yes	No	No	No	Yes	Yes	Yes	Yes	11	Yes	Yes	Yes	Yes	Yes	Yes	Yes	Yes	No	Yes	Yes	No	No	Yes	Yes	Yes	No	No	Yes	Yes (already)	No	Yes	No	Yes	No	Yes
581	TQ25	Female	26	College	Northern	Tuyenquang	5	Yes	Yes	Yes	Yes	Yes	No	Yes	No	No	No	No	Yes	Yes	Yes	Yes	10	Yes	Yes	Yes	Yes	Yes	Yes	No	Yes	No	Yes	No	No	Yes	Yes	Yes	Yes	No	Yes	No	Yes (already)	No	Yes	No	Yes	Yes	Yes
582	TQ26	Female	30	College	Northern	Tuyenquang	4	Yes	Yes	Yes	Yes	Yes	Yes	Yes	Yes	No	Yes	No	Yes	Yes	Yes	Yes	13	Yes	Yes	Yes	Yes	Yes	Yes	Yes	Yes	Yes	Yes	Yes	Yes	Yes	Yes	Yes	No	No	No	Yes	Yes (already)	No	Yes	No	Yes	Yes	Yes
583	TQ27	Female	33	Middle	Northern	Tuyenquang	6	Yes	No	Yes	Yes	Yes	Yes	Yes	Yes	No	Yes	No	Yes	Yes	Yes	Yes	12	Yes	No	Yes	Yes	Yes	Yes	Yes	Yes	Yes	Yes	Yes	Yes	Yes	Yes	Yes	Yes	No	No	Yes	Yes (already)	Yes	No	No	Yes	Yes	Yes
584	TQ28	Female	40	Middle	Northern	Tuyenquang	5	Yes	No	Yes	Yes	Yes	Yes	Yes	Yes	No	Yes	No	Yes	Yes	Yes	Yes	12	Yes	Yes	Yes	Yes	Yes	Yes	Yes	Yes	No	Yes	Yes	Yes	Yes	Yes	Yes	Yes	No	No	Yes	Yes (already)	Yes	No	No	Yes	Yes	Yes
585	TQ29	Female	35	Middle	Northern	Tuyenquang	6	Yes	No	Yes	Yes	Yes	Yes	Yes	Yes	No	Yes	No	Yes	Yes	Yes	Yes	12	Yes	No	Yes	Yes	Yes	Yes	Yes	Yes	Yes	Yes	Yes	Yes	Yes	Yes	Yes	Yes	No	No	Yes	Yes (already)	Yes	No	No	Yes	Yes	Yes
586	TQ30	Female	36	College	Northern	Tuyenquang	5	Yes	Yes	Yes	Yes	Yes	Yes	Yes	Yes	No	Yes	No	Yes	Yes	Yes	Yes	13	Yes	Yes	Yes	Yes	Yes	Yes	Yes	Yes	Yes	Yes	Yes	Yes	Yes	Yes	Yes	Yes	No	No	Yes	Yes (already)	Yes	No	No	Yes	Yes	Yes
587	TQ31	Female	34	Middle	Northern	Tuyenquang	3	Yes	Yes	Yes	Yes	Yes	Yes	Yes	No	No	No	No	Yes	Yes	Yes	Yes	11	Yes	Yes	Yes	Yes	Yes	No	Yes	No	No	No	Yes	No	No	Yes	Yes	Yes	No	No	No	No (never)				No	No	No
588	TQ32	Male	60	Middle	Northern	Tuyenquang	25	No	Yes	Yes	Yes	Yes	Yes	Yes	Yes	No	Yes	No	Yes	Yes	Yes	Yes	12	Yes	No	No	Yes	Yes	No	No	Yes	No	Yes	Yes	No	No	Yes	No	No	No	No	No	No (never)				Yes	Yes	No
589	TQ33	Female	31	College	Northern	Tuyenquang	6	Yes	Yes	Yes	Yes	Yes	No	Yes	No	No	Yes	No	Yes	Yes	No	No	9	Yes	No	No	Yes	Yes	No	No	Yes	No	Yes	Yes	No	No	Yes	Yes	Yes	No	No	Yes	No (never)				Yes	Yes	No
590	TQ34	Female	32	College	Northern	Tuyenquang	7	No	Yes	Yes	Yes	Yes	No	Yes	No	No	No	No	No	Yes	No	No	6	No	No	No	No	No	No	No	No	No	No	Yes	No	No	Yes	Yes	Yes	No	No	No	Yes (already)	Yes	No	No	No	No	No
591	TQ35	Female	35	College	Northern	Tuyenquang	7	Yes	Yes	Yes	Yes	Yes	No	Yes	Yes	No	No	No	Yes	Yes	Yes	Yes	11	Yes	Yes	Yes	Yes	Yes	Yes	Yes	Yes	No	Yes	Yes	No	No	Yes	Yes	Yes	No	No	Yes	No (never)				Yes	No	Yes
592	TQ36	Female	37	Middle	Northern	Tuyenquang	8	No	Yes	Yes	Yes	Yes	No	Yes	Yes	No	No	No	No	No	No	No	6	Yes	No	No	Yes	Yes	No	Yes	No	No	No	Yes	No	No	Yes	Yes	Yes	No	No	No	No (never)				Yes	Yes	Yes
593	TQ37	Female	31	College	Northern	Tuyenquang	6	Yes	Yes	Yes	Yes	Yes	No	Yes	Yes	No	Yes	No	Yes	Yes	Yes	Yes	12	Yes	No	Yes	Yes	Yes	No	Yes	Yes	No	Yes	Yes	No	No	Yes	Yes	Yes	No	No	Yes	Yes (already)	No	Yes	No	No	No	No
594	TQ38	Female	47	Middle	Northern	Tuyenquang	13	Yes	Yes	Yes	Yes	Yes	No	Yes	No	No	No	No	Yes	Yes	Yes	Yes	10	Yes	Yes	Yes	Yes	Yes	No	Yes	Yes	No	Yes	Yes	No	No	Yes	Yes	Yes	No	No	Yes	No (never)				Yes	No	Yes
595	TQ39	Female	33	College	Northern	Tuyenquang	6	Yes	Yes	Yes	Yes	Yes	No	Yes	No	No	No	No	Yes	Yes	Yes	Yes	10	Yes	No	Yes	Yes	Yes	No	No	Yes	No	Yes	Yes	No	Yes	Yes	No	No	No	No	No	No (never)				Yes	No	No
596	TQ40	Female	34	College	Northern	Tuyenquang	5	Yes	Yes	Yes	Yes	Yes	No	Yes	No	No	No	No	Yes	Yes	Yes	Yes	10	Yes	Yes	Yes	Yes	Yes	Yes	Yes	Yes	No	Yes	No	Yes	No	Yes	Yes	Yes	Yes	Yes	Yes	No (never)				Yes	Yes	Yes
597	TQ41	Female	40	College	Northern	Tuyenquang	8	Yes	Yes	Yes	Yes	Yes	Yes	Yes	Yes	No	Yes	No	Yes	Yes	Yes	Yes	13	Yes	No	Yes	Yes	Yes	Yes	Yes	Yes	Yes	Yes	No	No	Yes	Yes	Yes	Yes	No	No	Yes	Yes (already)	Yes	No	No	Yes	Yes	Yes
598	TQ42	Male	33	University & higher	Northern	Tuyenquang	7	Yes	Yes	Yes	Yes	Yes	No	Yes	No	No	No	No	Yes	Yes	Yes	Yes	10	Yes	Yes	Yes	Yes	Yes	Yes	Yes	Yes	No	Yes	Yes	No	No	Yes	Yes	Yes	No	No	Yes	No (never)				Yes	No	Yes
599	TQ43	Female	26	Middle	Northern	Tuyenquang	4	Yes	Yes	Yes	Yes	Yes	No	Yes	No	No	Yes	No	Yes	Yes	Yes	Yes	11	Yes	No	No	Yes	Yes	Yes	No	Yes	No	Yes	No	No	Yes	Yes	Yes	Yes	No	Yes	No	No (never)				Yes	No	Yes
600	TQ44	Female	28	Middle	Northern	Tuyenquang	4	Yes	No	Yes	Yes	Yes	Yes	Yes	Yes	No	Yes	No	Yes	Yes	Yes	Yes	12	Yes	Yes	Yes	No	Yes	Yes	Yes	Yes	Yes	Yes	No	No	Yes	Yes	Yes	Yes	No	No	Yes	Yes (already)	Yes	No	No	Yes	Yes	Yes
601	TQ45	Female	33	Middle	Northern	Tuyenquang	8	Yes	Yes	Yes	Yes	Yes	Yes	Yes	No	No	No	No	Yes	Yes	Yes	Yes	11	Yes	No	Yes	Yes	Yes	No	No	Yes	No	Yes	No	No	Yes	Yes	Yes	Yes	No	Yes	No	No (never)				Yes	No	Yes
602	TQ46	Female	32	Middle	Northern	Tuyenquang	5	Yes	Yes	Yes	Yes	Yes	Yes	Yes	No	No	No	No	Yes	Yes	Yes	Yes	11	Yes	Yes	Yes	Yes	Yes	No	No	Yes	No	Yes	No	No	Yes	Yes	Yes	Yes	No	Yes	No	Yes (already)	No	Yes	No	Yes	Yes	Yes
603	TQ52	Female	33	Middle	Northern	Tuyenquang	4	Yes	Yes	Yes	Yes	Yes	Yes	Yes	Yes	No	Yes	No	Yes	Yes	Yes	Yes	13	Yes	No	Yes	Yes	Yes	Yes	Yes	Yes	No	Yes	Yes	No	Yes	Yes	Yes	Yes	Yes	Yes	Yes	Yes (already)	No	Yes	No	Yes	Yes	Yes
604	TQ53	Female	40	Middle	Northern	Tuyenquang	15	Yes	Yes	Yes	Yes	Yes	Yes	Yes	Yes	No	No	No	Yes	Yes	Yes	Yes	12	Yes	Yes	Yes	Yes	Yes	Yes	Yes	Yes	Yes	Yes	Yes	Yes	No	Yes	Yes	Yes	Yes	Yes	Yes	No (never)				Yes	No	Yes
605	TQ54	Female	56	Middle	Northern	Tuyenquang	30	Yes	Yes	Yes	Yes	Yes	No	Yes	Yes	No	No	No	Yes	Yes	Yes	Yes	11	Yes	Yes	No	Yes	Yes	Yes	Yes	Yes	No	Yes	No	Yes	No	Yes	Yes	Yes	Yes	No	Yes	No (never)				Yes	Yes	Yes
606	TQ55	Female	32	University & higher	Northern	Tuyenquang	6	Yes	Yes	Yes	Yes	Yes	No	Yes	No	No	No	No	Yes	Yes	Yes	Yes	10	Yes	Yes	No	Yes	No	No	No	No	No	Yes	No	No	Yes	No	Yes	No	No	Yes	No	No (never)				Yes	Yes	Yes
607	TQ56	Male	60	University & higher	Northern	Tuyenquang	29	Yes	Yes	Yes	Yes	Yes	Yes	Yes	No	No	Yes	No	Yes	Yes	Yes	Yes	12	Yes	No	Yes	Yes	Yes	Yes	Yes	Yes	Yes	Yes	Yes	Yes	Yes	Yes	Yes	Yes	No	Yes	No	Yes (already)	Yes	Yes	No	Yes	Yes	Yes
608	TQ57	Female	30	University & higher	Northern	Tuyenquang	7	Yes	Yes	Yes	Yes	Yes	No	Yes	No	No	Yes	No	Yes	Yes	Yes	Yes	11	Yes	No	No	Yes	Yes	Yes	Yes	Yes	No	Yes	No	No	Yes	No	Yes	No	No	Yes	No	No (never)				Yes	No	Yes
609	TQ58	Female	34	University & higher	Northern	Tuyenquang	5	Yes	Yes	Yes	Yes	Yes	Yes	No	Yes	No	Yes	No	Yes	Yes	Yes	Yes	12	Yes	No	No	Yes	Yes	Yes	Yes	Yes	No	Yes	No	No	Yes	Yes	Yes	Yes	Yes	Yes	Yes	Yes (already)	No	Yes	No	Yes	Yes	Yes
610	TQ59	Female	54	Middle	Northern	Tuyenquang	31	Yes	Yes	Yes	Yes	Yes	Yes	Yes	No	Yes	Yes	No	Yes	Yes	Yes	Yes	13	Yes	Yes	Yes	Yes	Yes	Yes	Yes	Yes	Yes	Yes	No	No	Yes	Yes	Yes	Yes	Yes	Yes	Yes	Yes (already)	Yes	No	No	Yes	Yes	Yes
611	TQ60	Female	31	University & higher	Northern	Tuyenquang	5	Yes	Yes	No	Yes	Yes	Yes	Yes	Yes	Yes	Yes	Yes	Yes	Yes	Yes	Yes	14	Yes	Yes	Yes	Yes	Yes	Yes	Yes	Yes	Yes	Yes	Yes	Yes	Yes	No	Yes	Yes	Yes	Yes	Yes	Yes (already)	Yes	Yes	Yes	Yes	Yes	Yes
612	TQ61	Female	45	University & higher	Northern	Tuyenquang	20	Yes	Yes	Yes	Yes	Yes	Yes	No	No	No	Yes	No	Yes	Yes	Yes	Yes	11	Yes	No	No	Yes	Yes	Yes	Yes	Yes	No	Yes	No	No	Yes	Yes	Yes	Yes	Yes	Yes	Yes	Yes (already)	No	Yes	No	Yes	Yes	Yes
613	TQ62	Female	58	University & higher	Northern	Tuyenquang	20	Yes	Yes	Yes	Yes	Yes	Yes	No	Yes	No	Yes	No	Yes	Yes	Yes	Yes	12	Yes	No	No	Yes	Yes	Yes	Yes	Yes	No	Yes	No	No	Yes	Yes	Yes	Yes	Yes	Yes	Yes	Yes (already)	No	Yes	No	Yes	Yes	Yes
614	TQ63	Female	59	University & higher	Northern	Tuyenquang	28	Yes	Yes	Yes	Yes	Yes	Yes	No	Yes	No	Yes	No	Yes	Yes	Yes	Yes	12	Yes	No	No	Yes	Yes	Yes	Yes	Yes	No	Yes	No	No	Yes	Yes	Yes	Yes	Yes	Yes	Yes	Yes (already)	No	Yes	No	Yes	Yes	Yes
615	TQ65	Female	28	College	Northern	Tuyenquang	4	Yes	Yes	Yes	Yes	Yes	Yes	Yes	No	No	Yes	No	Yes	Yes	Yes	Yes	12	Yes	Yes	Yes	Yes	Yes	Yes	Yes	Yes	Yes	Yes	No	No	Yes	Yes	Yes	Yes	Yes	Yes	Yes	No (never)				Yes	Yes	Yes
616	TQ66	Female	46	Middle	Northern	Tuyenquang	16	Yes	No	Yes	Yes	Yes	Yes	Yes	No	No	No	No	Yes	Yes	Yes	Yes	10	Yes	No	No	Yes	Yes	Yes	No	Yes	No	Yes	No	No	Yes	Yes	Yes	Yes	No	Yes	No	No (never)				Yes	Yes	Yes
617	TQ68	Female	51	University & higher	Northern	Tuyenquang	22	Yes	Yes	No	Yes	Yes	Yes	Yes	Yes	Yes	Yes	Yes	Yes	Yes	Yes	Yes	14	Yes	Yes	Yes	Yes	Yes	Yes	Yes	Yes	Yes	Yes	Yes	Yes	Yes	No	No	No	No	No	No	No (never)				Yes	Yes	Yes
618	TQ69	Female	32	Middle	Northern	Tuyenquang	4	Yes	Yes	Yes	Yes	Yes	No	Yes	Yes	No	No	No	Yes	Yes	Yes	Yes	11	Yes	Yes	Yes	Yes	Yes	Yes	Yes	Yes	No	Yes	Yes	Yes	No	Yes	Yes	Yes	No	No	Yes	No (never)				Yes	No	Yes
619	TQ70	Female	29	Middle	Northern	Tuyenquang	2	Yes	Yes	Yes	Yes	Yes	Yes	Yes	Yes	No	Yes	No	Yes	Yes	Yes	Yes	13	Yes	No	Yes	Yes	Yes	Yes	No	Yes	No	Yes	No	Yes	No	Yes	Yes	Yes	No	No	No	No (never)				Yes	No	Yes
620	TQ71	Female	34	Middle	Northern	Tuyenquang	6	Yes	Yes	Yes	Yes	Yes	No	Yes	Yes	No	No	No	Yes	Yes	Yes	Yes	11	Yes	Yes	Yes	Yes	Yes	No	No	Yes	No	Yes	No	Yes	No	Yes	Yes	Yes	Yes	No	No	No (never)				Yes	No	Yes
621	TQ72	Female	43	Middle	Northern	Tuyenquang	11	Yes	Yes	Yes	Yes	Yes	Yes	Yes	Yes	No	No	No	Yes	Yes	Yes	Yes	12	Yes	Yes	Yes	Yes	Yes	Yes	Yes	Yes	No	Yes	No	No	Yes	Yes	Yes	Yes	Yes	No	Yes	No (never)				Yes	Yes	Yes
622	TQ73	Female	56	Middle	Northern	Tuyenquang	32	Yes	Yes	Yes	Yes	Yes	Yes	Yes	Yes	No	No	No	Yes	Yes	Yes	Yes	12	Yes	Yes	Yes	Yes	Yes	No	Yes	Yes	No	Yes	No	No	Yes	Yes	Yes	Yes	Yes	Yes	Yes	No (never)				Yes	Yes	Yes
623	TQ74	Male	36	Middle	Northern	Tuyenquang	10	Yes	No	Yes	Yes	Yes	Yes	Yes	Yes	No	No	No	Yes	Yes	Yes	Yes	11	Yes	No	Yes	Yes	Yes	Yes	Yes	Yes	Yes	Yes	No	Yes	Yes	Yes	Yes	Yes	Yes	Yes	Yes	Yes (already)	No	Yes	No	Yes	Yes	Yes
624	TQ75	Female	32	Middle	Northern	Tuyenquang	6	Yes	No	Yes	Yes	Yes	Yes	Yes	No	No	No	No	Yes	Yes	Yes	Yes	10	Yes	No	Yes	Yes	Yes	No	No	Yes	No	Yes	No	No	Yes	Yes	Yes	No	Yes	No	No	Yes (already)	No	Yes	No	Yes	No	Yes
625	TQ76	Male	61	University & higher	Northern	Tuyenquang	30	Yes	Yes	Yes	Yes	No	Yes	Yes	No	No	Yes	No	Yes	Yes	Yes	Yes	11	Yes	No	Yes	Yes	Yes	Yes	Yes	Yes	No	Yes	No	No	Yes	No	Yes	Yes	Yes	No	No	Yes (already)	No	Yes	No	Yes	Yes	Yes
626	TQ77	Female	42	Middle	Northern	Tuyenquang	20	Yes	Yes	Yes	Yes	Yes	Yes	Yes	No	Yes	Yes	No	Yes	Yes	Yes	Yes	13	Yes	Yes	Yes	Yes	Yes	Yes	Yes	Yes	Yes	Yes	Yes	No	Yes	Yes	Yes	Yes	Yes	Yes	Yes	No (never)				Yes	Yes	Yes
627	TQ78	Male	39	Middle	Northern	Tuyenquang	10	Yes	No	Yes	Yes	Yes	Yes	Yes	Yes	No	Yes	No	Yes	Yes	Yes	Yes	12	Yes	No	Yes	Yes	No	No	No	No	No	Yes	No	No	Yes	Yes	Yes	Yes	Yes	Yes	Yes	No (never)				Yes	Yes	Yes
628	TQ79	Female	37	University & higher	Northern	Tuyenquang	4	Yes	Yes	Yes	Yes	Yes	Yes	Yes	Yes	Yes	Yes	No	Yes	Yes	Yes	Yes	14	Yes	Yes	Yes	Yes	Yes	Yes	Yes	Yes	Yes	Yes	Yes	No	Yes	Yes	Yes	Yes	Yes	Yes	Yes	No (never)				Yes	Yes	Yes
629	TQ80	Female	41	University & higher	Northern	Tuyenquang	8	Yes	Yes	Yes	Yes	Yes	Yes	Yes	No	No	No	No	Yes	Yes	Yes	Yes	11	Yes	Yes	Yes	Yes	Yes	Yes	Yes	Yes	Yes	Yes	No	No	Yes	No	Yes	No	Yes	No	No	Yes (already)	No	Yes	No	Yes	No	Yes
630	TQ81	Female	30	Middle	Northern	Tuyenquang	2	Yes	No	Yes	Yes	Yes	Yes	Yes	No	No	Yes	No	Yes	Yes	Yes	Yes	11	Yes	No	No	Yes	No	No	No	No	No	Yes	Yes	No	Yes	Yes	Yes	No	No	Yes	No	Yes (already)	No	Yes	No	Yes	Yes	No
631	TQ82	Male	43	Middle	Northern	Tuyenquang	7	Yes	No	Yes	Yes	Yes	Yes	Yes	No	No	Yes	No	Yes	Yes	Yes	Yes	11	Yes	Yes	Yes	Yes	Yes	Yes	Yes	Yes	Yes	Yes	No	No	Yes	No	Yes	Yes	No	Yes	No	Yes (already)	No	Yes	No	Yes	Yes	Yes
632	TQ83	Male	36	Middle	Northern	Tuyenquang	7	Yes	Yes	Yes	Yes	Yes	Yes	Yes	Yes	Yes	Yes	No	Yes	Yes	Yes	Yes	14	Yes	Yes	Yes	Yes	No	No	No	No	No	Yes	Yes	No	Yes	Yes	No	No	No	No	No	No (never)				Yes	Yes	Yes
633	TQ84	Female	31	College	Northern	Tuyenquang	3	Yes	Yes	Yes	Yes	Yes	Yes	Yes	Yes	No	Yes	No	Yes	Yes	Yes	Yes	13	Yes	Yes	Yes	Yes	Yes	Yes	Yes	Yes	No	Yes	No	No	No	Yes	Yes	Yes	Yes	Yes	Yes	Yes (already)	Yes	No	No	Yes	Yes	Yes
634	TQ85	Female	52	Middle	Northern	Tuyenquang	8	Yes	Yes	Yes	Yes	Yes	Yes	Yes	Yes	Yes	Yes	No	Yes	Yes	Yes	Yes	14	Yes	Yes	Yes	No	Yes	Yes	Yes	Yes	No	Yes	Yes	Yes	No	Yes	Yes	Yes	No	No	Yes	No (never)				Yes	Yes	Yes
635	TQ86	Male	32	Middle	Northern	Tuyenquang	7	Yes	Yes	Yes	Yes	Yes	Yes	Yes	Yes	Yes	No	No	Yes	Yes	Yes	Yes	13	Yes	Yes	Yes	Yes	No	No	No	No	No	Yes	Yes	No	Yes	Yes	Yes	Yes	No	No	Yes	No (never)				Yes	Yes	Yes
636	TQ87	Female	34	College	Northern	Tuyenquang	10	Yes	Yes	Yes	Yes	Yes	Yes	Yes	Yes	Yes	Yes	No	Yes	Yes	Yes	Yes	14	Yes	Yes	Yes	Yes	No	No	No	No	No	Yes	Yes	No	Yes	Yes	Yes	Yes	No	No	Yes	No (never)				Yes	Yes	Yes
637	TQ88	Female	37	University & higher	Northern	Tuyenquang	10	Yes	Yes	Yes	Yes	No	Yes	Yes	Yes	Yes	Yes	No	Yes	Yes	Yes	Yes	13	Yes	Yes	Yes	No	No	No	No	No	No	Yes	Yes	No	Yes	Yes	Yes	Yes	No	No	No	No (never)				Yes	Yes	Yes
638	TQ89	Female	32	College	Northern	Tuyenquang	6	Yes	Yes	No	Yes	Yes	Yes	Yes	Yes	No	Yes	No	Yes	Yes	Yes	Yes	12	Yes	Yes	Yes	Yes	No	No	No	No	No	Yes	Yes	No	Yes	Yes	Yes	Yes	No	No	Yes	No (never)				Yes	Yes	Yes
639	TQ90	Female	42	College	Northern	Tuyenquang	10	Yes	Yes	Yes	Yes	Yes	Yes	Yes	Yes	Yes	Yes	No	Yes	Yes	Yes	Yes	14	Yes	No	Yes	Yes	Yes	No	No	Yes	No	Yes	No	No	Yes	Yes	Yes	Yes	No	No	Yes	No (never)				Yes	Yes	Yes
640	TQ91	Female	56	University & higher	Northern	Tuyenquang	15	Yes	Yes	Yes	Yes	Yes	Yes	Yes	Yes	Yes	Yes	No	Yes	Yes	Yes	Yes	14	Yes	Yes	Yes	Yes	No	No	No	No	No	Yes	Yes	No	Yes	Yes	No	No	No	No	No	No (never)				Yes	Yes	Yes
641	TQ92	Female	36	University & higher	Northern	Tuyenquang	7	Yes	Yes	Yes	Yes	Yes	Yes	Yes	No	Yes	Yes	No	Yes	Yes	Yes	Yes	13	Yes	Yes	Yes	Yes	No	No	No	No	No	Yes	Yes	No	Yes	Yes	Yes	Yes	No	No	No	No (never)				Yes	Yes	Yes
642	TQ93	Female	31	College	Northern	Tuyenquang	6	Yes	Yes	Yes	Yes	Yes	Yes	Yes	No	No	No	No	Yes	Yes	Yes	Yes	11	Yes	No	No	Yes	Yes	Yes	Yes	Yes	No	Yes	Yes	No	Yes	Yes	Yes	No	No	Yes	No	No (never)				Yes	No	No
643	TQ94	Male	32	University & higher	Northern	Tuyenquang	4	Yes	Yes	Yes	Yes	Yes	No	Yes	No	No	No	No	Yes	Yes	Yes	Yes	10	Yes	No	No	Yes	No	No	No	No	No	Yes	No	No	Yes	Yes	Yes	Yes	No	Yes	No	No (never)				Yes	Yes	Yes
644	TQ95	Male	34	University & higher	Northern	Tuyenquang	3	Yes	Yes	Yes	Yes	Yes	No	Yes	No	No	No	No	Yes	Yes	Yes	Yes	10	Yes	No	No	Yes	Yes	Yes	Yes	Yes	Yes	Yes	No	No	Yes	Yes	Yes	Yes	No	Yes	No	No (never)				Yes	Yes	Yes
645	TQ96	Male	31	University & higher	Northern	Tuyenquang	3	Yes	Yes	Yes	Yes	Yes	No	Yes	No	No	No	No	Yes	Yes	Yes	Yes	10	Yes	No	No	Yes	Yes	Yes	Yes	Yes	Yes	Yes	No	No	Yes	No	Yes	Yes	No	Yes	No	Yes (already)	No	Yes	No	Yes	No	Yes
646	TQ97	Male	75	University & higher	Northern	Tuyenquang	31	Yes	Yes	Yes	Yes	Yes	No	Yes	No	No	No	No	Yes	Yes	Yes	Yes	10	Yes	No	Yes	Yes	Yes	Yes	Yes	Yes	Yes	Yes	No	No	Yes	Yes	Yes	Yes	No	Yes	No	No (never)				Yes	Yes	Yes
647	TQ98	Female	27	Middle	Northern	Tuyenquang	3	Yes	Yes	Yes	Yes	Yes	No	Yes	No	No	No	No	Yes	Yes	Yes	Yes	10	Yes	Yes	Yes	Yes	Yes	Yes	No	Yes	No	Yes	No	No	Yes	Yes	Yes	Yes	No	Yes	No	No (never)				Yes	No	Yes
648	TQ99	Female	31	Middle	Northern	Tuyenquang	5	Yes	Yes	Yes	Yes	Yes	No	Yes	No	No	No	No	Yes	Yes	Yes	Yes	10	Yes	Yes	No	Yes	Yes	No	No	Yes	No	Yes	No	No	Yes	Yes	Yes	Yes	No	Yes	No	No (never)				Yes	No	Yes
649	TQ100	Female	53	Middle	Northern	Tuyenquang	24	Yes	Yes	Yes	Yes	Yes	No	Yes	No	No	No	No	Yes	Yes	Yes	Yes	10	Yes	Yes	Yes	Yes	Yes	No	No	Yes	No	Yes	No	No	Yes	Yes	Yes	Yes	No	Yes	No	Yes (already)	No	Yes	No	Yes	No	Yes
650	TQ101	Female	24	College	Northern	Tuyenquang	2	Yes	Yes	Yes	Yes	Yes	No	Yes	No	No	No	No	Yes	Yes	Yes	Yes	10	Yes	Yes	Yes	Yes	Yes	No	No	Yes	No	Yes	No	No	Yes	Yes	Yes	Yes	Yes	No	No	No (never)				Yes	No	Yes
651	TQ102	Female	40	College	Northern	Tuyenquang	10	Yes	Yes	No	Yes	Yes	Yes	Yes	No	No	Yes	No	Yes	Yes	Yes	Yes	11	Yes	Yes	Yes	Yes	Yes	No	No	Yes	No	Yes	No	No	Yes	Yes	Yes	Yes	Yes	Yes	No	Yes (already)	No	Yes	No	Yes	No	Yes
652	TQ103	Female	37	College	Northern	Tuyenquang	7	Yes	Yes	Yes	Yes	Yes	Yes	Yes	Yes	No	Yes	No	Yes	Yes	Yes	Yes	13	Yes	Yes	Yes	Yes	Yes	Yes	Yes	Yes	No	Yes	No	No	Yes	Yes	Yes	Yes	Yes	Yes	Yes	No (never)				Yes	No	Yes
653	TQ104	Male	48	College	Northern	Tuyenquang	19	No	Yes	Yes	Yes	Yes	Yes	No	Yes	No	Yes	No	Yes	Yes	Yes	Yes	11	Yes	No	Yes	Yes	Yes	No	Yes	Yes	No	Yes	No	No	Yes	Yes	No	No	No	No	No	No (never)				No	No	No
654	TQ105	Female	62	Middle	Northern	Tuyenquang	30	Yes	Yes	Yes	Yes	Yes	Yes	Yes	No	No	Yes	No	Yes	Yes	Yes	Yes	12	Yes	Yes	Yes	Yes	Yes	Yes	Yes	Yes	Yes	Yes	No	No	Yes	Yes	Yes	Yes	Yes	Yes	Yes	Yes (already)	Yes	No	No	Yes	Yes	Yes
655	TQ106	Female	25	College	Northern	Tuyenquang	3	Yes	Yes	Yes	Yes	Yes	No	Yes	No	No	No	No	Yes	Yes	Yes	Yes	10	Yes	No	Yes	Yes	Yes	Yes	No	No	No	Yes	Yes	Yes	No	Yes	Yes	Yes	Yes	No	Yes	No (never)				Yes	No	Yes
656	TQ107	Female	36	Middle	Northern	Tuyenquang	4	Yes	Yes	Yes	Yes	Yes	No	Yes	No	No	No	No	Yes	Yes	No	No	8	Yes	No	Yes	Yes	Yes	Yes	No	No	No	Yes	No	No	Yes	Yes	Yes	Yes	Yes	Yes	No	Yes (already)	Yes	No	No	Yes	No	Yes
657	TQ108	Female	26	College	Northern	Tuyenquang	2	Yes	Yes	Yes	Yes	Yes	No	Yes	No	No	No	No	Yes	Yes	Yes	Yes	10	Yes	No	No	Yes	No	No	No	No	No	Yes	No	No	Yes	No	Yes	No	No	Yes	No	No (never)				Yes	Yes	Yes
658	TQ109	Female	34	Middle	Northern	Tuyenquang	9	Yes	Yes	Yes	Yes	Yes	No	Yes	No	No	No	No	Yes	Yes	Yes	No	9	Yes	No	Yes	Yes	Yes	No	No	Yes	No	Yes	Yes	Yes	No	No	Yes	Yes	Yes	Yes	No	Yes (already)	Yes	No	No	Yes	No	Yes
659	TQ110	Female	27	College	Northern	Tuyenquang	4	Yes	Yes	Yes	Yes	Yes	Yes	Yes	No	No	Yes	No	Yes	Yes	Yes	Yes	12	Yes	Yes	Yes	Yes	Yes	Yes	Yes	Yes	Yes	Yes	No	No	Yes	Yes	Yes	Yes	Yes	Yes	Yes	Yes (already)	Yes	No	No	Yes	Yes	Yes
660	TQ111	Female	46	University & higher	Northern	Tuyenquang	12	Yes	Yes	Yes	Yes	Yes	No	Yes	No	No	Yes	No	Yes	Yes	Yes	Yes	11	Yes	No	No	Yes	Yes	No	No	Yes	No	Yes	No	No	Yes	Yes	Yes	Yes	No	Yes	No	Yes (already)	No	Yes	No	Yes	Yes	Yes
661	TQ112	Female	27	College	Northern	Tuyenquang	4	Yes	Yes	Yes	Yes	Yes	Yes	Yes	No	No	Yes	No	Yes	Yes	Yes	No	11	Yes	No	No	Yes	Yes	No	No	Yes	No	Yes	No	No	Yes	Yes	Yes	Yes	No	Yes	No	Yes (already)	No	Yes	No	Yes	No	Yes
662	TQ113	Male	31	College	Northern	Tuyenquang	7	Yes	Yes	Yes	Yes	Yes	No	Yes	No	No	Yes	No	Yes	Yes	Yes	Yes	11	Yes	No	No	Yes	Yes	No	No	Yes	No	Yes	No	No	Yes	Yes	Yes	Yes	No	Yes	No	No (never)				Yes	No	Yes
663	TQ114	Female	32	Middle	Northern	Tuyenquang	6	Yes	Yes	Yes	Yes	Yes	No	Yes	Yes	No	Yes	No	Yes	Yes	Yes	Yes	12	Yes	Yes	Yes	Yes	Yes	Yes	Yes	No	No	Yes	Yes	No	No	Yes	Yes	Yes	No	No	Yes	No (never)				Yes	Yes	Yes
664	TQ115	Female	38	College	Northern	Tuyenquang	15	Yes	Yes	Yes	Yes	Yes	No	Yes	No	No	No	No	Yes	Yes	Yes	No	9	Yes	No	No	Yes	Yes	No	No	Yes	No	Yes	No	No	Yes	Yes	Yes	Yes	No	Yes	No	No (never)				Yes	Yes	No
665	TQ118	Female	34	University & higher	Northern	Tuyenquang	10	Yes	Yes	Yes	Yes	Yes	Yes	Yes	No	Yes	Yes	No	Yes	Yes	Yes	Yes	13	Yes	No	Yes	Yes	Yes	Yes	Yes	Yes	Yes	Yes	No	No	Yes	Yes	Yes	Yes	Yes	No	Yes	No (never)				Yes	Yes	Yes
666	TQ119	Female	32	College	Northern	Tuyenquang	5	Yes	Yes	Yes	No	No	No	No	No	No	No	Yes	Yes	Yes	Yes	Yes	8	Yes	No	No	Yes	No	No	No	No	No	Yes	No	No	No	Yes	Yes	No	Yes	Yes	No	No (never)				Yes	Yes	Yes
667	TQ120	Female	31	Middle	Northern	Tuyenquang	6	Yes	No	Yes	Yes	Yes	No	Yes	No	No	No	No	Yes	Yes	Yes	Yes	9	Yes	Yes	Yes	Yes	Yes	No	Yes	Yes	No	Yes	No	No	No	Yes	Yes	No	Yes	No	No	No (never)				Yes	No	No
668	TQ121	Female	35	College	Northern	Tuyenquang	5	Yes	Yes	Yes	Yes	Yes	Yes	Yes	Yes	No	No	No	Yes	Yes	Yes	Yes	12	Yes	Yes	Yes	Yes	No	No	No	No	No	Yes	No	No	Yes	Yes	Yes	Yes	Yes	Yes	Yes	No (never)				Yes	Yes	Yes
669	TQ122	Female	29	Middle	Northern	Tuyenquang	4	Yes	Yes	Yes	Yes	Yes	Yes	Yes	Yes	No	Yes	No	No	No	No	No	9	Yes	Yes	No	Yes	Yes	Yes	Yes	Yes	No	Yes	No	No	No	Yes	Yes	Yes	Yes	Yes	Yes	Yes (already)	Yes	No	No	Yes	Yes	Yes
670	TQ133	Female	35	College	Northern	Tuyenquang	8	Yes	Yes	Yes	Yes	Yes	No	Yes	Yes	No	Yes	No	Yes	Yes	Yes	Yes	12	Yes	No	No	Yes	Yes	No	No	Yes	No	Yes	No	No	No	Yes	No	No	No	No	No	No (never)				Yes	No	Yes
671	TQ124	Female	30	College	Northern	Tuyenquang	2	Yes	Yes	No	Yes	Yes	Yes	Yes	Yes	No	Yes	No	Yes	Yes	Yes	Yes	12	Yes	Yes	Yes	Yes	Yes	Yes	Yes	Yes	Yes	Yes	Yes	Yes	Yes	Yes	Yes	Yes	Yes	Yes	Yes	No (never)				Yes	No	Yes
672	TQ125	Female	37	Middle	Northern	Tuyenquang	6	Yes	Yes	Yes	Yes	Yes	No	Yes	No	No	No	No	Yes	Yes	No	No	8	Yes	Yes	Yes	Yes	Yes	No	No	Yes	No	No	Yes	No	No	Yes	Yes	No	No	No	Yes	No (never)				Yes	Yes	No
673	TQ126	Female	40	College	Northern	Tuyenquang	13	Yes	Yes	Yes	Yes	Yes	Yes	Yes	Yes	No	Yes	No	Yes	Yes	Yes	Yes	13	Yes	Yes	Yes	Yes	Yes	Yes	Yes	Yes	Yes	Yes	Yes	Yes	Yes	Yes	Yes	Yes	Yes	Yes	Yes	Yes (already)	No	Yes	No	Yes	Yes	Yes
674	TQ127	Female	52	University & higher	Northern	Tuyenquang	20	Yes	Yes	Yes	Yes	Yes	No	Yes	No	No	Yes	No	Yes	Yes	Yes	Yes	11	Yes	Yes	No	Yes	Yes	No	No	Yes	No	Yes	No	No	No	Yes	Yes	Yes	No	No	Yes	Yes (already)	Yes	No	No	Yes	No	Yes
675	TQ128	Female	30	Middle	Northern	Tuyenquang	5	Yes	No	Yes	Yes	Yes	Yes	Yes	Yes	No	Yes	No	Yes	Yes	Yes	Yes	12	Yes	Yes	Yes	Yes	Yes	Yes	Yes	No	No	Yes	Yes	Yes	Yes	Yes	Yes	Yes	Yes	Yes	Yes	Yes (already)	Yes	No	No	Yes	Yes	Yes
676	TQ129	Female	37	College	Northern	Tuyenquang	10	Yes	Yes	Yes	Yes	Yes	Yes	Yes	Yes	No	Yes	No	Yes	Yes	Yes	Yes	13	Yes	Yes	Yes	Yes	Yes	Yes	Yes	Yes	Yes	Yes	Yes	Yes	Yes	Yes	Yes	Yes	No	No	Yes	Yes (already)	No	Yes	No	Yes	Yes	Yes
677	TQ130	Female	25	Middle	Northern	Tuyenquang	4	Yes	Yes	Yes	Yes	Yes	Yes	Yes	No	No	No	No	Yes	Yes	Yes	Yes	11	Yes	Yes	Yes	Yes	Yes	No	No	Yes	No	Yes	No	No	Yes	Yes	Yes	Yes	Yes	No	No	Yes (already)	Yes	No	No	Yes	Yes	Yes
678	TQ131	Male	30	College	Northern	Tuyenquang	6	Yes	Yes	Yes	Yes	Yes	Yes	Yes	No	No	Yes	No	Yes	Yes	Yes	Yes	12	Yes	Yes	Yes	Yes	Yes	Yes	Yes	Yes	Yes	Yes	No	No	Yes	Yes	Yes	Yes	Yes	Yes	Yes	Yes (already)	Yes	No	No	Yes	Yes	Yes
679	TQ132	Female	28	Middle	Northern	Tuyenquang	3	Yes	Yes	Yes	Yes	Yes	Yes	No	Yes	No	Yes	No	Yes	Yes	Yes	Yes	12	Yes	No	Yes	Yes	Yes	No	Yes	Yes	No	Yes	Yes	No	Yes	No	Yes	Yes	Yes	Yes	Yes	No (never)				Yes	No	Yes
680	TQ133	Female	31	College	Northern	Tuyenquang	6	Yes	Yes	Yes	Yes	Yes	Yes	Yes	Yes	No	No	No	Yes	Yes	Yes	Yes	12	Yes	No	Yes	Yes	Yes	Yes	No	No	No	Yes	No	Yes	No	Yes	Yes	Yes	Yes	Yes	Yes	No (never)				Yes	Yes	Yes
681	TQ134	Female	38	College	Northern	Tuyenquang	15	Yes	Yes	Yes	Yes	Yes	Yes	Yes	Yes	No	Yes	No	Yes	Yes	Yes	Yes	13	Yes	Yes	Yes	Yes	Yes	Yes	Yes	Yes	Yes	Yes	Yes	Yes	Yes	Yes	Yes	Yes	Yes	Yes	Yes	No (never)				Yes	No	Yes
682	TQ135	Female	32	College	Northern	Tuyenquang	7	Yes	Yes	Yes	Yes	Yes	Yes	Yes	No	No	Yes	No	Yes	Yes	Yes	Yes	12	Yes	No	No	Yes	No	No	No	No	No	Yes	No	No	Yes	Yes	Yes	No	No	Yes	No	No (never)				Yes	Yes	Yes
683	TQ136	Female	35	Middle	Northern	Tuyenquang	13	Yes	Yes	Yes	Yes	Yes	Yes	Yes	Yes	No	No	No	Yes	Yes	Yes	Yes	12	Yes	No	Yes	Yes	Yes	Yes	Yes	Yes	No	Yes	Yes	Yes	Yes	Yes	Yes	Yes	Yes	Yes	Yes	Yes (already)	No	Yes	No	Yes	Yes	Yes
684	TQ137	Female	30	College	Northern	Tuyenquang	6	Yes	Yes	Yes	Yes	Yes	Yes	Yes	Yes	No	Yes	No	Yes	Yes	Yes	Yes	13	Yes	Yes	Yes	Yes	Yes	Yes	Yes	Yes	Yes	Yes	Yes	Yes	Yes	Yes	Yes	Yes	No	No	Yes	Yes (already)	Yes	No	No	Yes	Yes	Yes
685	TQ138	Male	55	Middle	Northern	Tuyenquang	23	Yes	Yes	Yes	Yes	Yes	Yes	Yes	Yes	No	Yes	No	Yes	Yes	Yes	Yes	13	Yes	No	Yes	Yes	Yes	No	Yes	Yes	No	Yes	No	No	Yes	Yes	Yes	Yes	Yes	Yes	Yes	No (never)				Yes	No	Yes
686	TQ139	Male	32	College	Northern	Tuyenquang	13	Yes	Yes	Yes	Yes	Yes	Yes	Yes	Yes	No	Yes	No	Yes	Yes	Yes	Yes	13	Yes	No	Yes	Yes	Yes	No	Yes	Yes	No	Yes	Yes	No	Yes	No	Yes	Yes	Yes	Yes	Yes	No (never)				Yes	No	Yes
687	TQ140	Female	41	University & higher	Northern	Tuyenquang	18	Yes	Yes	Yes	Yes	Yes	Yes	Yes	No	No	No	No	Yes	Yes	Yes	Yes	11	Yes	Yes	Yes	Yes	Yes	No	No	Yes	No	Yes	No	No	Yes	Yes	Yes	Yes	No	Yes	No	No (never)				Yes	Yes	Yes
688	TQ141	Female	36	University & higher	Northern	Tuyenquang	6	Yes	Yes	Yes	Yes	Yes	No	Yes	No	No	No	No	Yes	Yes	Yes	Yes	10	Yes	No	Yes	Yes	Yes	No	Yes	Yes	No	Yes	No	No	Yes	Yes	Yes	Yes	No	Yes	No	No (never)				Yes	Yes	No
689	TQ142	Female	33	College	Northern	Tuyenquang	6	Yes	Yes	Yes	Yes	Yes	Yes	Yes	Yes	No	Yes	No	Yes	Yes	Yes	Yes	13	Yes	Yes	Yes	Yes	Yes	Yes	Yes	Yes	No	Yes	No	No	Yes	Yes	Yes	Yes	Yes	Yes	Yes	No (never)				Yes	No	Yes
690	TQ143	Female	32	University & higher	Northern	Tuyenquang	7	Yes	Yes	Yes	Yes	Yes	Yes	Yes	Yes	No	Yes	No	Yes	Yes	Yes	Yes	13	Yes	Yes	Yes	Yes	Yes	Yes	Yes	Yes	No	Yes	No	No	Yes	Yes	Yes	Yes	Yes	Yes	Yes	No (never)				Yes	No	Yes
691	TQ144	Female	49	University & higher	Northern	Tuyenquang	20	Yes	Yes	Yes	Yes	Yes	Yes	Yes	Yes	No	Yes	No	Yes	Yes	Yes	Yes	13	Yes	Yes	Yes	Yes	Yes	Yes	Yes	Yes	No	Yes	No	No	Yes	Yes	Yes	Yes	Yes	Yes	Yes	No (never)				Yes	No	Yes
692	TQ145	Female	61	Middle	Northern	Tuyenquang	37	No	Yes	Yes	Yes	Yes	Yes	Yes	No	No	Yes	No	Yes	Yes	Yes	Yes	11	Yes	Yes	Yes	Yes	Yes	Yes	Yes	Yes	Yes	Yes	Yes	No	Yes	Yes	Yes	Yes	Yes	Yes	Yes	No (never)				Yes	Yes	Yes
693	TQ146	Female	42	College	Northern	Tuyenquang	9	Yes	Yes	Yes	Yes	Yes	No	Yes	No	No	No	No	Yes	Yes	Yes	Yes	10	Yes	No	No	Yes	No	No	No	No	No	Yes	No	No	Yes	Yes	Yes	No	No	Yes	No	No (never)				Yes	Yes	Yes
694	TQ147	Female	26	College	Northern	Tuyenquang	5	Yes	Yes	Yes	Yes	Yes	Yes	Yes	Yes	No	Yes	No	Yes	Yes	Yes	Yes	13	Yes	Yes	Yes	Yes	Yes	Yes	Yes	Yes	No	Yes	No	No	Yes	Yes	Yes	Yes	Yes	Yes	Yes	No (never)				Yes	No	Yes
695	TQ148	Female	38	University & higher	Northern	Tuyenquang	13	Yes	Yes	Yes	Yes	Yes	Yes	Yes	Yes	No	Yes	No	Yes	Yes	Yes	Yes	13	Yes	Yes	Yes	Yes	Yes	Yes	Yes	Yes	No	Yes	No	No	Yes	Yes	Yes	Yes	Yes	Yes	Yes	No (never)				Yes	No	Yes
696	TQ149	Female	28	Middle	Northern	Tuyenquang	6	Yes	Yes	Yes	Yes	Yes	Yes	No	Yes	No	Yes	No	Yes	Yes	Yes	Yes	12	Yes	No	Yes	Yes	Yes	Yes	Yes	Yes	No	Yes	No	Yes	Yes	Yes	Yes	Yes	Yes	Yes	Yes	Yes (already)	No	Yes	No	No	No	No
697	TQ150	Female	46	College	Northern	Tuyenquang	12	Yes	Yes	Yes	Yes	Yes	Yes	Yes	Yes	No	Yes	No	Yes	Yes	Yes	Yes	13	Yes	Yes	Yes	Yes	Yes	Yes	Yes	Yes	No	Yes	No	No	Yes	Yes	Yes	Yes	Yes	Yes	Yes	No (never)				Yes	No	Yes
698	TQ151	Female	50	University & higher	Northern	Tuyenquang	9	Yes	Yes	Yes	Yes	Yes	Yes	Yes	Yes	No	Yes	No	Yes	Yes	Yes	Yes	13	Yes	Yes	Yes	Yes	Yes	Yes	Yes	Yes	Yes	Yes	Yes	Yes	Yes	No	Yes	Yes	Yes	Yes	Yes	No (never)				Yes	No	Yes
699	TQ152	Female	32	College	Northern	Tuyenquang	7	Yes	Yes	Yes	Yes	Yes	Yes	Yes	Yes	No	Yes	No	Yes	Yes	Yes	Yes	13	Yes	Yes	Yes	Yes	Yes	Yes	Yes	Yes	No	Yes	No	No	No	Yes	Yes	Yes	Yes	Yes	Yes	Yes (already)	Yes	No	No	Yes	Yes	Yes
700	TQ153	Female	37	Middle	Northern	Tuyenquang	12	Yes	No	Yes	Yes	Yes	Yes	Yes	Yes	No	Yes	No	Yes	Yes	Yes	Yes	12	Yes	No	Yes	Yes	Yes	Yes	Yes	Yes	Yes	Yes	Yes	Yes	Yes	Yes	Yes	No	No	No	Yes	Yes (already)	No	Yes	No	Yes	Yes	Yes
701	TQ154	Female	33	College	Northern	Tuyenquang	12	Yes	Yes	Yes	Yes	Yes	Yes	Yes	No	No	Yes	No	Yes	Yes	Yes	Yes	12	Yes	No	Yes	Yes	Yes	No	No	Yes	No	Yes	No	No	Yes	Yes	Yes	Yes	Yes	No	No	Yes (already)	Yes	No	No	Yes	No	Yes
702	TQ155	Female	29	University & higher	Northern	Tuyenquang	5	Yes	Yes	Yes	Yes	Yes	No	Yes	No	No	No	No	Yes	Yes	Yes	Yes	10	Yes	No	Yes	Yes	Yes	No	Yes	Yes	No	Yes	No	No	No	Yes	Yes	Yes	No	No	Yes	No (never)				Yes	No	Yes
703	TQ156	Female	32	College	Northern	Tuyenquang	9	Yes	Yes	Yes	Yes	Yes	No	Yes	No	No	No	No	Yes	Yes	Yes	Yes	10	Yes	Yes	Yes	Yes	Yes	Yes	Yes	No	No	Yes	No	No	No	Yes	Yes	Yes	No	No	Yes	No (never)				Yes	Yes	Yes
704	TQ157	Female	36	Middle	Northern	Tuyenquang	6	Yes	Yes	Yes	Yes	Yes	No	Yes	Yes	No	No	No	Yes	Yes	Yes	Yes	11	Yes	No	Yes	Yes	Yes	Yes	Yes	No	No	Yes	No	No	No	Yes	Yes	Yes	No	No	Yes	Yes (already)	No	Yes	Yes	Yes	Yes	Yes
705	TQ158	Female	29	College	Northern	Tuyenquang	4	Yes	Yes	Yes	Yes	Yes	No	Yes	No	No	No	No	Yes	Yes	Yes	Yes	10	Yes	Yes	No	Yes	Yes	Yes	No	Yes	No	Yes	No	No	No	Yes	Yes	Yes	No	No	Yes	No (never)				No	No	No
706	TQ159	Female	35	College	Northern	Tuyenquang	9	Yes	Yes	Yes	Yes	Yes	No	Yes	No	No	No	No	Yes	Yes	No	No	8	Yes	No	Yes	Yes	No	No	No	No	No	Yes	No	No	Yes	Yes	No	No	No	No	No	No (never)				Yes	No	Yes
707	TQ160	Female	38	College	Northern	Tuyenquang	14	Yes	Yes	Yes	Yes	Yes	Yes	Yes	Yes	No	No	No	Yes	Yes	Yes	Yes	12	Yes	No	Yes	Yes	Yes	Yes	Yes	Yes	Yes	Yes	No	No	Yes	Yes	Yes	No	Yes	Yes	Yes	Yes (already)	Yes	No	No	Yes	Yes	Yes
708	TQ161	Female	32	Middle	Northern	Tuyenquang	7	Yes	Yes	Yes	Yes	Yes	No	Yes	No	No	No	No	Yes	Yes	Yes	Yes	10	Yes	Yes	No	Yes	Yes	Yes	Yes	Yes	No	Yes	No	No	No	Yes	Yes	Yes	No	No	Yes	No (never)				Yes	No	Yes
709	TQ162	Female	30	College	Northern	Tuyenquang	3	Yes	Yes	Yes	Yes	Yes	No	Yes	Yes	No	No	No	Yes	Yes	Yes	Yes	11	Yes	Yes	Yes	Yes	Yes	No	Yes	Yes	No	Yes	Yes	Yes	No	Yes	Yes	Yes	No	No	Yes	No (never)				Yes	No	Yes
710	TQ163	Female	34	College	Northern	Tuyenquang	11	No	Yes	Yes	Yes	Yes	No	Yes	No	No	No	No	Yes	Yes	Yes	Yes	9	Yes	No	Yes	Yes	Yes	Yes	Yes	Yes	Yes	Yes	No	Yes	Yes	Yes	No	No	No	No	No	No (never)				Yes	Yes	Yes
711	TQ164	Male	34	Middle	Northern	Tuyenquang	9	Yes	Yes	Yes	Yes	Yes	Yes	Yes	No	No	No	No	Yes	Yes	Yes	Yes	11	Yes	Yes	Yes	No	Yes	Yes	Yes	No	No	Yes	No	Yes	No	Yes	Yes	Yes	Yes	Yes	Yes	No (never)				Yes	No	Yes
712	TQ165	Female	33	College	Northern	Tuyenquang	7	Yes	Yes	Yes	Yes	Yes	Yes	Yes	Yes	No	Yes	No	Yes	Yes	Yes	Yes	13	Yes	Yes	Yes	Yes	Yes	Yes	Yes	No	No	Yes	Yes	Yes	No	Yes	Yes	Yes	No	No	Yes	No (never)				Yes	No	Yes
713	TQ166	Female	24	College	Northern	Tuyenquang	2	No	Yes	Yes	Yes	Yes	Yes	Yes	No	No	No	No	No	Yes	No	No	7	Yes	No	Yes	Yes	Yes	No	No	Yes	No	Yes	No	No	No	Yes	Yes	Yes	No	No	Yes	No (never)				Yes	Yes	No
714	TQ167	Female	33	Middle	Northern	Tuyenquang	7	No	Yes	Yes	Yes	Yes	No	Yes	Yes	No	No	No	No	Yes	No	No	7	Yes	No	No	Yes	Yes	No	No	Yes	No	Yes	Yes	No	No	Yes	Yes	Yes	No	No	No	No (never)				No	No	No
715	TQ168	Female	55	Middle	Northern	Tuyenquang	27	Yes	Yes	Yes	Yes	Yes	No	Yes	No	No	No	No	No	Yes	No	No	7	Yes	No	Yes	Yes	Yes	Yes	Yes	No	No	Yes	No	No	No	Yes	Yes	Yes	No	No	No	No (never)				Yes	Yes	No
716	TQ169	Female	31	Middle	Northern	Tuyenquang	6	Yes	Yes	Yes	Yes	Yes	No	Yes	No	No	No	No	No	No	No	No	6	Yes	No	Yes	Yes	Yes	No	Yes	Yes	No	No	Yes	No	No	Yes	Yes	Yes	No	No	No	No (never)				Yes	No	Yes
717	TQ170	Female	30	Middle	Northern	Tuyenquang	3	Yes	Yes	Yes	Yes	Yes	No	Yes	No	No	No	No	Yes	Yes	No	No	8	Yes	Yes	Yes	Yes	Yes	Yes	No	Yes	No	No	Yes	No	No	Yes	Yes	Yes	No	No	No	No (never)				No	No	No
718	TQ171	Female	34	Middle	Northern	Tuyenquang	8	No	Yes	Yes	Yes	Yes	No	Yes	No	No	No	No	No	Yes	No	Yes	7	Yes	No	No	Yes	Yes	No	No	Yes	No	Yes	No	No	No	Yes	Yes	Yes	No	No	No	No (never)				Yes	No	Yes
719	TQ172	Female	29	College	Northern	Tuyenquang	4	No	Yes	Yes	Yes	Yes	No	Yes	Yes	No	No	No	No	Yes	No	No	7	Yes	No	No	Yes	Yes	No	No	Yes	No	No	Yes	No	No	Yes	Yes	Yes	No	No	Yes	No (never)				Yes	Yes	No
720	TQ173	Female	34	Middle	Northern	Tuyenquang	5	Yes	Yes	Yes	Yes	Yes	No	Yes	No	No	No	No	No	Yes	No	No	7	Yes	Yes	Yes	No	Yes	No	No	Yes	No	No	Yes	No	No	No	Yes	Yes	No	No	No	No (never)				No	No	No
721	TQ174	Female	54	Middle	Northern	Tuyenquang	30	Yes	Yes	Yes	Yes	Yes	No	Yes	No	No	No	No	No	Yes	No	No	7	Yes	No	Yes	Yes	Yes	No	No	Yes	No	No	Yes	No	No	Yes	Yes	Yes	No	No	No	Yes (already)	No	Yes	No	No	No	No
722	TQ175	Male	32	Middle	Northern	Tuyenquang	6	No	Yes	Yes	Yes	Yes	Yes	Yes	Yes	No	Yes	No	No	Yes	No	No	9	No	No	No	No	Yes	No	Yes	No	No	Yes	No	No	No	No	Yes	Yes	No	No	No	Yes (already)	No	Yes	No	No	No	No
723	TQ176	Female	39	Middle	Northern	Tuyenquang	9	No	Yes	Yes	Yes	Yes	No	Yes	No	No	No	No	Yes	Yes	No	No	7	No	No	No	No	Yes	No	No	Yes	No	No	Yes	No	No	No	Yes	Yes	No	No	No	Yes (already)	No	Yes	No	No	No	No
724	TQ177	Female	30	Middle	Northern	Tuyenquang	3	No	Yes	Yes	Yes	Yes	Yes	Yes	No	No	No	No	Yes	Yes	No	No	8	Yes	No	Yes	Yes	Yes	No	No	Yes	No	Yes	Yes	No	No	Yes	Yes	Yes	No	No	No	Yes (already)	No	Yes	No	No	No	No
725	TQ178	Female	33	College	Northern	Tuyenquang	8	Yes	Yes	Yes	Yes	Yes	No	Yes	No	No	No	No	Yes	Yes	No	No	8	Yes	No	Yes	Yes	Yes	No	Yes	Yes	No	Yes	Yes	No	No	Yes	Yes	Yes	No	No	No	No (never)				No	No	No
726	TQ179	Female	32	College	Northern	Tuyenquang	7	Yes	Yes	Yes	Yes	Yes	Yes	Yes	Yes	No	Yes	No	Yes	Yes	Yes	Yes	13	Yes	Yes	Yes	Yes	Yes	Yes	Yes	Yes	Yes	Yes	No	No	Yes	Yes	Yes	Yes	No	No	Yes	Yes (already)	Yes	No	No	Yes	Yes	Yes
727	TQ180	Female	30	College	Northern	Tuyenquang	3	Yes	Yes	Yes	Yes	Yes	Yes	Yes	Yes	No	Yes	No	Yes	Yes	Yes	Yes	13	Yes	No	Yes	Yes	Yes	Yes	Yes	Yes	Yes	Yes	No	No	Yes	Yes	Yes	Yes	No	No	Yes	Yes (already)	Yes	No	No	Yes	Yes	Yes
728	TQ181	Female	30	Middle	Northern	Tuyenquang	3	Yes	No	Yes	Yes	Yes	Yes	Yes	Yes	No	Yes	No	Yes	Yes	Yes	Yes	12	Yes	No	Yes	Yes	Yes	Yes	Yes	Yes	Yes	Yes	Yes	Yes	Yes	Yes	Yes	Yes	No	No	Yes	Yes (already)	Yes	No	No	Yes	Yes	Yes
729	TQ182	Female	31	College	Northern	Tuyenquang	4	Yes	Yes	Yes	Yes	Yes	Yes	Yes	Yes	No	Yes	No	Yes	Yes	Yes	Yes	13	Yes	No	Yes	Yes	Yes	Yes	Yes	Yes	Yes	Yes	No	No	Yes	Yes	Yes	Yes	No	No	Yes	Yes (already)	Yes	No	No	Yes	Yes	Yes
730	TQ183	Female	27	College	Northern	Tuyenquang	5	Yes	Yes	Yes	Yes	Yes	No	Yes	No	No	No	No	Yes	Yes	No	No	8	Yes	No	No	Yes	Yes	No	No	Yes	No	Yes	Yes	Yes	Yes	Yes	Yes	Yes	No	Yes	No	Yes (already)	Yes	No	No	Yes	No	Yes
731	TQ184	Female	53	Middle	Northern	Tuyenquang	18	Yes	No	Yes	Yes	Yes	Yes	Yes	Yes	No	Yes	No	Yes	Yes	Yes	Yes	12	Yes	No	Yes	Yes	Yes	Yes	Yes	Yes	Yes	Yes	No	Yes	No	Yes	Yes	Yes	No	No	Yes	Yes (already)	Yes	No	No	Yes	Yes	Yes
732	TQ185	Male	48	College	Northern	Tuyenquang	15	Yes	Yes	Yes	Yes	Yes	No	Yes	No	No	No	No	Yes	Yes	No	No	8	Yes	No	Yes	Yes	Yes	Yes	No	Yes	No	No	Yes	Yes	No	Yes	Yes	No	No	Yes	No	Yes (already)	Yes	No	No	Yes	No	Yes
733	TQ186	Female	39	University & higher	Northern	Tuyenquang	3	Yes	Yes	Yes	Yes	Yes	Yes	Yes	Yes	No	Yes	No	Yes	Yes	Yes	Yes	13	Yes	No	Yes	Yes	Yes	Yes	Yes	Yes	Yes	Yes	No	No	No	Yes	Yes	Yes	No	No	Yes	Yes (already)	Yes	No	No	Yes	Yes	Yes
734	TQ187	Female	55	Middle	Northern	Tuyenquang	30	Yes	Yes	Yes	Yes	Yes	No	Yes	No	No	No	No	Yes	Yes	No	No	8	Yes	No	Yes	Yes	Yes	No	No	Yes	No	No	Yes	Yes	Yes	Yes	Yes	No	No	Yes	No	Yes (already)	Yes	No	No	Yes	No	No
735	TQ188	Female	37	College	Northern	Tuyenquang	10	Yes	Yes	Yes	Yes	Yes	No	Yes	Yes	No	No	No	Yes	Yes	Yes	Yes	11	Yes	Yes	Yes	Yes	Yes	Yes	Yes	Yes	No	Yes	Yes	No	No	Yes	Yes	Yes	No	No	Yes	No (never)				Yes	No	Yes
736	TQ189	Female	54	University & higher	Northern	Tuyenquang	22	Yes	Yes	Yes	Yes	Yes	Yes	Yes	Yes	No	No	No	Yes	Yes	Yes	Yes	12	Yes	Yes	Yes	Yes	Yes	No	Yes	Yes	No	Yes	No	No	No	Yes	Yes	Yes	No	No	Yes	No (never)				Yes	No	Yes
737	TQ190	Female	28	College	Northern	Tuyenquang	5	Yes	Yes	Yes	Yes	Yes	Yes	Yes	No	Yes	Yes	No	Yes	Yes	Yes	Yes	13	Yes	Yes	Yes	Yes	Yes	Yes	Yes	Yes	Yes	Yes	Yes	No	Yes	Yes	Yes	Yes	Yes	Yes	Yes	No (never)				Yes	Yes	Yes
738	TQ191	Female	34	Middle	Northern	Tuyenquang	9	Yes	No	Yes	Yes	Yes	Yes	Yes	Yes	No	Yes	No	Yes	Yes	Yes	Yes	12	Yes	No	Yes	Yes	Yes	Yes	Yes	Yes	Yes	Yes	Yes	Yes	Yes	Yes	Yes	No	No	Yes	Yes	Yes (already)	Yes	No	No	Yes	Yes	Yes
739	TQ192	Female	33	Middle	Northern	Tuyenquang	9	Yes	Yes	Yes	Yes	Yes	Yes	Yes	Yes	Yes	Yes	No	Yes	Yes	Yes	Yes	14	Yes	Yes	Yes	Yes	Yes	Yes	Yes	Yes	Yes	Yes	Yes	No	Yes	Yes	Yes	Yes	Yes	Yes	Yes	No (never)				Yes	Yes	Yes
740	TQ193	Female	38	Middle	Northern	Tuyenquang	15	Yes	Yes	Yes	Yes	Yes	No	Yes	No	No	Yes	No	Yes	Yes	Yes	Yes	11	Yes	No	Yes	Yes	Yes	No	No	Yes	No	Yes	No	No	Yes	Yes	Yes	Yes	Yes	No	No	Yes (already)	Yes	No	No	Yes	Yes	Yes
741	TQ194	Female	31	Middle	Northern	Tuyenquang	5	Yes	Yes	Yes	Yes	Yes	No	Yes	No	No	No	No	Yes	Yes	Yes	Yes	10	Yes	Yes	Yes	Yes	Yes	Yes	Yes	Yes	No	No	Yes	No	No	Yes	Yes	Yes	No	No	Yes	No (never)				No	No	No
742	TQ195	Female	32	Middle	Northern	Tuyenquang	6	Yes	Yes	Yes	Yes	Yes	No	Yes	Yes	No	No	No	No	No	No	No	7	Yes	Yes	Yes	Yes	Yes	Yes	Yes	Yes	No	No	Yes	No	No	Yes	Yes	Yes	No	No	Yes	No (never)				Yes	No	Yes
743	TQ196	Female	31	College	Northern	Tuyenquang	9	Yes	Yes	Yes	Yes	Yes	No	Yes	No	No	Yes	No	Yes	Yes	Yes	Yes	11	Yes	Yes	Yes	Yes	Yes	Yes	Yes	Yes	No	No	Yes	No	No	Yes	Yes	Yes	No	No	Yes	No (never)				No	No	No
744	TQ197	Female	42	Middle	Northern	Tuyenquang	11	Yes	Yes	Yes	No	Yes	No	Yes	No	No	No	No	Yes	Yes	Yes	Yes	9	Yes	Yes	Yes	Yes	Yes	Yes	Yes	Yes	No	Yes	Yes	No	No	Yes	Yes	Yes	No	No	Yes	No (never)				Yes	Yes	Yes
745	TQ198	Female	34	College	Northern	Tuyenquang	10	Yes	Yes	Yes	Yes	Yes	No	Yes	No	No	No	No	Yes	Yes	Yes	Yes	10	Yes	Yes	Yes	Yes	Yes	Yes	Yes	Yes	No	No	Yes	Yes	No	Yes	Yes	Yes	No	No	Yes	No (never)				Yes	Yes	Yes
746	TQ199	Female	48	College	Northern	Tuyenquang	20	Yes	Yes	Yes	Yes	Yes	No	Yes	No	No	No	No	Yes	Yes	Yes	Yes	10	Yes	Yes	Yes	Yes	Yes	Yes	Yes	No	No	Yes	Yes	No	No	Yes	Yes	Yes	No	No	Yes	No (never)				Yes	Yes	Yes
747	TQ200	Female	32	College	Northern	Tuyenquang	7	Yes	Yes	Yes	Yes	Yes	Yes	Yes	Yes	No	Yes	No	Yes	Yes	Yes	Yes	13	Yes	No	Yes	Yes	Yes	Yes	Yes	Yes	Yes	Yes	No	No	Yes	Yes	Yes	No	No	No	Yes	Yes (already)	Yes	No	No	Yes	Yes	Yes
748	TQ201	Female	28	Middle	Northern	Tuyenquang	6	Yes	No	Yes	Yes	Yes	Yes	Yes	Yes	No	Yes	No	Yes	Yes	Yes	Yes	12	Yes	No	Yes	Yes	Yes	Yes	Yes	Yes	Yes	Yes	No	No	No	Yes	Yes	No	No	No	Yes	Yes (already)	Yes	No	No	Yes	Yes	Yes
749	TQ202	Female	31	Middle	Northern	Tuyenquang	9	Yes	Yes	Yes	Yes	Yes	No	Yes	Yes	No	No	No	Yes	Yes	Yes	Yes	11	Yes	Yes	Yes	Yes	Yes	No	Yes	Yes	No	Yes	Yes	No	No	Yes	Yes	Yes	No	No	Yes	No (never)				No	No	No
750	HCM001	Female	28	University & higher	Southern	Hochiminh	3	Yes	Yes	Yes	Yes	Yes	Yes	Yes	No	Yes	Yes	Yes	Yes	Yes	Yes	Yes	14	Yes	Yes	Yes	Yes	Yes	Yes	Yes	Yes	Yes	Yes	No	No	Yes	Yes	Yes	Yes	Yes	Yes	Yes	No (never)				Yes	Yes	Yes
751	HCM002	Female	28	University & higher	Southern	Hochiminh	3	Yes	Yes	Yes	Yes	Yes	Yes	Yes	No	No	Yes	No	Yes	Yes	Yes	Yes	12	Yes	Yes	Yes	Yes	Yes	Yes	Yes	Yes	Yes	Yes	No	No	No	Yes	Yes	Yes	Yes	Yes	Yes	No (never)				Yes	Yes	Yes
752	HCM003	Female	27	College	Southern	Hochiminh	5	Yes	Yes	Yes	Yes	Yes	Yes	Yes	No	Yes	Yes	No	Yes	Yes	Yes	Yes	13	Yes	Yes	Yes	Yes	Yes	Yes	Yes	Yes	Yes	Yes	No	No	Yes	Yes	Yes	Yes	Yes	Yes	Yes	No (never)				Yes	Yes	Yes
753	HCM004	Female	28	University & higher	Southern	Hochiminh	3	Yes	Yes	Yes	Yes	Yes	Yes	Yes	No	Yes	Yes	No	Yes	Yes	Yes	Yes	13	Yes	Yes	Yes	Yes	Yes	Yes	Yes	Yes	Yes	Yes	No	No	Yes	Yes	Yes	Yes	Yes	Yes	Yes	No (never)				Yes	Yes	Yes
754	HCM005	Female	28	College	Southern	Hochiminh	4	Yes	Yes	Yes	Yes	Yes	Yes	Yes	No	Yes	Yes	No	Yes	Yes	Yes	Yes	13	Yes	Yes	Yes	Yes	Yes	Yes	Yes	Yes	Yes	Yes	No	No	Yes	Yes	Yes	Yes	Yes	Yes	Yes	No (never)				Yes	Yes	Yes
755	HCM006	Male	23	Middle	Southern	Hochiminh	1	Yes	No	No	Yes	Yes	Yes	Yes	Yes	No	Yes	No	Yes	Yes	Yes	Yes	11	Yes	Yes	Yes	Yes	Yes	Yes	Yes	Yes	Yes	Yes	No	No	Yes	Yes	Yes	Yes	Yes	Yes	Yes	No (never)				Yes	Yes	Yes
756	HCM008	Female	23	College	Southern	Hochiminh	2	Yes	Yes	Yes	Yes	Yes	Yes	Yes	No	Yes	Yes	No	Yes	Yes	Yes	Yes	13	Yes	Yes	Yes	Yes	Yes	Yes	Yes	Yes	Yes	Yes	No	No	Yes	Yes	Yes	Yes	Yes	Yes	Yes	No (never)				Yes	Yes	Yes
757	HCM009	Female	24	College	Southern	Hochiminh	3	Yes	Yes	Yes	Yes	Yes	Yes	Yes	No	No	Yes	No	Yes	Yes	Yes	Yes	12	Yes	Yes	Yes	Yes	Yes	Yes	Yes	Yes	Yes	Yes	No	No	Yes	Yes	Yes	Yes	Yes	Yes	Yes	No (never)				Yes	Yes	Yes
758	HCM010	Female	26	University & higher	Southern	Hochiminh	2	Yes	Yes	Yes	Yes	Yes	Yes	Yes	No	No	Yes	No	Yes	Yes	Yes	Yes	12	Yes	Yes	Yes	Yes	Yes	Yes	Yes	Yes	Yes	Yes	No	No	Yes	Yes	Yes	Yes	Yes	Yes	Yes	No (never)				Yes	Yes	Yes
759	HCM011	Female	24	College	Southern	Hochiminh	2	Yes	Yes	Yes	Yes	Yes	Yes	Yes	No	Yes	Yes	No	Yes	Yes	Yes	Yes	13	Yes	Yes	Yes	Yes	Yes	Yes	Yes	Yes	Yes	Yes	No	No	Yes	Yes	Yes	Yes	Yes	Yes	Yes	Yes (already)	No	No	Yes	Yes	Yes	Yes
760	HCM012	Female	28	University & higher	Southern	Hochiminh	3	Yes	Yes	Yes	Yes	Yes	Yes	Yes	No	Yes	Yes	No	Yes	Yes	Yes	Yes	13	Yes	Yes	Yes	Yes	Yes	Yes	Yes	Yes	Yes	Yes	No	No	Yes	Yes	Yes	Yes	Yes	Yes	Yes	No (never)				Yes	Yes	Yes
761	HCM013	Female	24	College	Southern	Hochiminh	2	Yes	Yes	Yes	Yes	Yes	Yes	Yes	No	No	Yes	No	Yes	Yes	Yes	Yes	12	Yes	Yes	Yes	Yes	Yes	Yes	Yes	Yes	Yes	Yes	No	No	Yes	Yes	Yes	Yes	Yes	Yes	Yes	No (never)				Yes	Yes	Yes
762	HCM014	Male	27	University & higher	Southern	Hochiminh	2	Yes	Yes	Yes	Yes	Yes	Yes	Yes	No	No	Yes	No	Yes	Yes	Yes	Yes	12	Yes	Yes	Yes	Yes	Yes	Yes	Yes	Yes	Yes	Yes	No	No	Yes	Yes	Yes	Yes	Yes	Yes	Yes	No (never)				Yes	Yes	Yes
763	HCM015	Female	24	College	Southern	Hochiminh	2	Yes	Yes	Yes	Yes	Yes	Yes	Yes	No	No	Yes	No	Yes	Yes	Yes	Yes	12	Yes	Yes	Yes	Yes	Yes	Yes	Yes	Yes	Yes	Yes	Yes	Yes	Yes	Yes	Yes	Yes	Yes	Yes	Yes	No (never)				Yes	Yes	Yes
764	HCM016	Female	25	College	Southern	Hochiminh	2	Yes	Yes	Yes	Yes	Yes	Yes	Yes	No	No	Yes	No	Yes	Yes	Yes	Yes	12	Yes	Yes	Yes	Yes	Yes	Yes	Yes	Yes	Yes	Yes	No	No	No	No	Yes	No	Yes	Yes	No	No (never)				No	No	No
765	HCM017	Female	23	Middle	Southern	Hochiminh	1	Yes	No	Yes	Yes	Yes	Yes	Yes	No	No	Yes	No	Yes	Yes	Yes	Yes	11	Yes	Yes	Yes	Yes	Yes	Yes	Yes	Yes	Yes	Yes	No	No	Yes	Yes	Yes	Yes	Yes	Yes	Yes	No (never)				Yes	Yes	Yes
766	HCM018	Male	29	University & higher	Southern	Hochiminh	4	Yes	Yes	Yes	Yes	Yes	Yes	Yes	No	No	Yes	No	Yes	Yes	Yes	Yes	12	Yes	Yes	Yes	Yes	Yes	Yes	Yes	Yes	Yes	Yes	No	No	No	No	Yes	Yes	Yes	Yes	Yes	No (never)				Yes	Yes	Yes
767	HCM019	Male	31	College	Southern	Hochiminh	8	Yes	Yes	Yes	Yes	Yes	Yes	Yes	No	Yes	Yes	No	Yes	Yes	Yes	Yes	13	Yes	Yes	Yes	Yes	Yes	Yes	Yes	Yes	Yes	Yes	No	No	Yes	Yes	Yes	Yes	Yes	Yes	Yes	No (never)				Yes	Yes	Yes
768	HCM020	Female	23	Middle	Southern	Hochiminh	1	Yes	No	Yes	Yes	Yes	Yes	Yes	No	No	Yes	No	Yes	Yes	Yes	Yes	11	Yes	Yes	Yes	Yes	Yes	Yes	Yes	Yes	Yes	Yes	No	No	No	No	Yes	Yes	Yes	Yes	Yes	No (never)				Yes	Yes	Yes
769	HCM021	Male	28	University & higher	Southern	Hochiminh	3	Yes	Yes	Yes	Yes	Yes	Yes	Yes	No	Yes	Yes	No	Yes	Yes	Yes	Yes	13	Yes	Yes	Yes	Yes	Yes	Yes	Yes	Yes	Yes	Yes	No	No	Yes	Yes	Yes	Yes	Yes	Yes	Yes	No (never)				Yes	Yes	Yes
770	HCM022	Female	26	College	Southern	Hochiminh	2	Yes	Yes	Yes	Yes	Yes	Yes	Yes	No	Yes	Yes	No	Yes	Yes	Yes	Yes	13	Yes	Yes	Yes	Yes	Yes	Yes	Yes	Yes	Yes	Yes	No	No	Yes	Yes	Yes	Yes	Yes	Yes	Yes	No (never)				Yes	Yes	Yes
771	HCM023	Female	25	University & higher	Southern	Hochiminh	1	Yes	Yes	Yes	Yes	Yes	Yes	Yes	Yes	Yes	Yes	Yes	Yes	Yes	Yes	Yes	15	Yes	Yes	Yes	Yes	Yes	Yes	Yes	Yes	Yes	Yes	Yes	Yes	Yes	Yes	Yes	Yes	Yes	Yes	Yes	Yes (already)	No	Yes	No	Yes	Yes	Yes
772	HCM024	Male	23	Middle	Southern	Hochiminh	1	Yes	No	Yes	Yes	Yes	Yes	Yes	Yes	No	Yes	No	Yes	Yes	Yes	Yes	12	Yes	No	Yes	Yes	Yes	Yes	Yes	Yes	Yes	Yes	Yes	Yes	Yes	Yes	Yes	Yes	Yes	Yes	Yes	No (never)				Yes	Yes	Yes
773	HCM025	Male	33	University & higher	Southern	Hochiminh	8	Yes	Yes	Yes	Yes	Yes	Yes	Yes	No	No	Yes	No	No	No	No	No	8	Yes	Yes	Yes	Yes	Yes	Yes	Yes	Yes	Yes	Yes	No	No	Yes	Yes	Yes	Yes	Yes	Yes	Yes	No (never)				Yes	Yes	Yes
774	HCM026	Male	23	Middle	Southern	Hochiminh	1	Yes	No	Yes	Yes	Yes	Yes	Yes	Yes	No	Yes	No	Yes	Yes	Yes	Yes	12	Yes	Yes	Yes	Yes	Yes	Yes	Yes	Yes	Yes	Yes	No	No	Yes	Yes	No	No	No	No	No	No (never)				Yes	Yes	Yes
775	HCM027	Female	30	University & higher	Southern	Hochiminh	5	Yes	Yes	Yes	Yes	Yes	Yes	Yes	Yes	Yes	Yes	Yes	Yes	Yes	Yes	Yes	15	Yes	Yes	Yes	Yes	Yes	Yes	Yes	Yes	Yes	Yes	Yes	Yes	Yes	Yes	Yes	Yes	Yes	Yes	Yes	No (never)				Yes	Yes	Yes
776	HCM028	Female	24	College	Southern	Hochiminh	2	Yes	Yes	Yes	Yes	Yes	Yes	Yes	No	No	Yes	No	Yes	Yes	Yes	Yes	12	Yes	No	Yes	No	Yes	No	Yes	No	No	Yes	No	No	Yes	Yes	No	No	No	No	No	No (never)				Yes	Yes	Yes
777	HCM029	Male	24	College	Southern	Hochiminh	2	Yes	Yes	Yes	Yes	Yes	Yes	Yes	No	No	Yes	No	Yes	Yes	Yes	Yes	12	Yes	Yes	Yes	Yes	Yes	Yes	Yes	Yes	Yes	Yes	No	No	Yes	Yes	Yes	Yes	Yes	Yes	Yes	No (never)				Yes	Yes	Yes
778	HCM030	Male	40	University & higher	Southern	Hochiminh	10	Yes	Yes	Yes	Yes	Yes	Yes	Yes	No	No	Yes	No	Yes	Yes	Yes	Yes	12	Yes	Yes	Yes	Yes	Yes	Yes	Yes	Yes	Yes	Yes	No	No	Yes	Yes	Yes	Yes	Yes	Yes	Yes	Yes (already)	No	Yes	No	Yes	Yes	Yes
779	HCM031	Female	24	College	Southern	Hochiminh	2	Yes	Yes	Yes	Yes	Yes	Yes	Yes	No	Yes	Yes	No	Yes	Yes	Yes	Yes	13	Yes	Yes	Yes	Yes	Yes	Yes	Yes	Yes	Yes	Yes	No	Yes	Yes	Yes	Yes	Yes	Yes	Yes	Yes	Yes (already)	No	No	Yes	Yes	Yes	Yes
780	HCM032	Male	24	Middle	Southern	Hochiminh	3	Yes	Yes	Yes	Yes	Yes	Yes	Yes	No	No	Yes	No	Yes	Yes	Yes	Yes	12	Yes	Yes	Yes	Yes	Yes	Yes	Yes	Yes	Yes	Yes	No	No	Yes	Yes	Yes	Yes	Yes	Yes	Yes	No (never)				Yes	Yes	Yes
781	HCM033	Male	24	Middle	Southern	Hochiminh	3	Yes	No	Yes	Yes	Yes	Yes	Yes	No	No	Yes	No	Yes	Yes	Yes	Yes	11	Yes	Yes	Yes	Yes	Yes	Yes	Yes	Yes	Yes	Yes	No	No	Yes	Yes	Yes	Yes	Yes	Yes	Yes	No (never)				Yes	Yes	Yes
782	HCM034	Female	25	Middle	Southern	Hochiminh	4	Yes	Yes	Yes	Yes	Yes	Yes	Yes	No	No	Yes	No	Yes	Yes	Yes	Yes	12	Yes	No	Yes	Yes	Yes	Yes	Yes	Yes	Yes	Yes	No	Yes	Yes	Yes	Yes	Yes	Yes	Yes	Yes	No (never)				Yes	Yes	Yes
783	HCM035	Male	32	University & higher	Southern	Hochiminh	7	Yes	Yes	Yes	Yes	Yes	Yes	Yes	No	No	Yes	No	Yes	Yes	Yes	Yes	12	Yes	Yes	Yes	Yes	Yes	Yes	Yes	Yes	Yes	Yes	Yes	Yes	Yes	Yes	No	No	No	No	No	No (never)				Yes	Yes	Yes
784	HCM036	Male	32	College	Southern	Hochiminh	6	Yes	Yes	Yes	Yes	Yes	Yes	Yes	No	Yes	Yes	No	Yes	Yes	Yes	Yes	13	Yes	Yes	Yes	Yes	Yes	Yes	Yes	Yes	Yes	Yes	No	No	Yes	Yes	Yes	Yes	Yes	Yes	Yes	No (never)				Yes	Yes	Yes
785	HCM037	Male	28	University & higher	Southern	Hochiminh	3	Yes	Yes	Yes	Yes	Yes	Yes	Yes	No	Yes	Yes	No	Yes	Yes	Yes	Yes	13	Yes	Yes	Yes	Yes	Yes	Yes	Yes	Yes	Yes	Yes	No	No	Yes	Yes	Yes	Yes	Yes	Yes	Yes	No (never)				Yes	Yes	Yes
786	HCM038	Female	27	College	Southern	Hochiminh	3	Yes	Yes	Yes	Yes	Yes	Yes	Yes	No	Yes	Yes	No	Yes	Yes	Yes	Yes	13	Yes	Yes	Yes	Yes	Yes	Yes	Yes	Yes	Yes	Yes	No	No	Yes	Yes	Yes	Yes	Yes	Yes	Yes	No (never)				Yes	Yes	Yes
787	HCM039	Male	26	University & higher	Southern	Hochiminh	2	Yes	Yes	Yes	Yes	Yes	Yes	Yes	No	Yes	Yes	No	Yes	Yes	Yes	Yes	13	Yes	Yes	Yes	Yes	Yes	Yes	Yes	Yes	Yes	Yes	No	No	Yes	Yes	Yes	Yes	Yes	Yes	Yes	No (never)				Yes	Yes	Yes
788	HCM040	Male	24	College	Southern	Hochiminh	2	Yes	Yes	Yes	Yes	Yes	Yes	Yes	Yes	Yes	Yes	Yes	Yes	Yes	Yes	Yes	15	Yes	Yes	Yes	Yes	Yes	Yes	Yes	Yes	Yes	Yes	No	No	Yes	Yes	Yes	Yes	Yes	Yes	Yes	No (never)				Yes	Yes	Yes
789	HCM041	Female	25	University & higher	Southern	Hochiminh	1	Yes	Yes	Yes	Yes	Yes	Yes	Yes	No	Yes	Yes	No	Yes	Yes	Yes	Yes	13	Yes	Yes	Yes	Yes	Yes	Yes	Yes	Yes	Yes	Yes	No	No	Yes	Yes	Yes	Yes	Yes	Yes	Yes	No (never)				Yes	Yes	Yes
790	HCM042	Female	27	University & higher	Southern	Hochiminh	2	Yes	Yes	Yes	Yes	Yes	Yes	Yes	No	Yes	Yes	Yes	Yes	Yes	Yes	Yes	14	Yes	Yes	Yes	Yes	Yes	Yes	Yes	Yes	Yes	Yes	No	No	Yes	Yes	Yes	Yes	Yes	Yes	Yes	No (never)				Yes	Yes	Yes
791	HCM043	Female	24	College	Southern	Hochiminh	2	Yes	Yes	Yes	Yes	Yes	Yes	Yes	No	No	Yes	No	Yes	Yes	Yes	Yes	12	Yes	Yes	Yes	Yes	Yes	Yes	Yes	Yes	Yes	Yes	No	Yes	Yes	Yes	Yes	Yes	Yes	Yes	Yes	No (never)				Yes	Yes	Yes
792	HCM044	Female	28	University & higher	Southern	Hochiminh	3	Yes	Yes	Yes	Yes	Yes	Yes	Yes	No	No	Yes	No	Yes	Yes	Yes	Yes	12	Yes	Yes	Yes	Yes	Yes	Yes	Yes	Yes	Yes	Yes	No	No	Yes	Yes	Yes	Yes	Yes	Yes	Yes	No (never)				Yes	Yes	Yes
793	HCM045	Female	27	University & higher	Southern	Hochiminh	2	Yes	Yes	Yes	Yes	Yes	Yes	Yes	No	No	Yes	No	Yes	Yes	Yes	Yes	12	Yes	Yes	Yes	Yes	Yes	Yes	Yes	Yes	Yes	Yes	No	No	Yes	Yes	Yes	Yes	Yes	Yes	Yes	No (never)				Yes	Yes	Yes
794	HCM046	Female	28	College	Southern	Hochiminh	3	Yes	Yes	Yes	Yes	Yes	Yes	Yes	No	No	Yes	No	Yes	Yes	Yes	Yes	12	Yes	Yes	Yes	Yes	Yes	Yes	Yes	Yes	Yes	Yes	No	No	Yes	Yes	Yes	Yes	Yes	Yes	Yes	No (never)				Yes	Yes	Yes
795	HCM047	Female	25	College	Southern	Hochiminh	2	Yes	Yes	Yes	Yes	Yes	Yes	Yes	No	No	Yes	No	Yes	Yes	Yes	Yes	12	Yes	Yes	Yes	Yes	Yes	Yes	Yes	Yes	Yes	Yes	No	No	No	Yes	Yes	Yes	Yes	Yes	Yes	No (never)				Yes	Yes	Yes
796	HCM048	Male	25	University & higher	Southern	Hochiminh	1	Yes	Yes	Yes	Yes	Yes	Yes	Yes	No	No	Yes	No	Yes	Yes	Yes	Yes	12	Yes	Yes	Yes	Yes	Yes	Yes	Yes	Yes	Yes	Yes	No	No	Yes	Yes	Yes	Yes	Yes	Yes	Yes	No (never)				Yes	Yes	Yes
797	HCM049	Female	30	University & higher	Southern	Hochiminh	5	Yes	Yes	Yes	Yes	Yes	Yes	Yes	No	Yes	Yes	Yes	Yes	Yes	Yes	Yes	14	Yes	Yes	Yes	Yes	Yes	Yes	Yes	Yes	Yes	Yes	No	No	Yes	Yes	Yes	Yes	Yes	Yes	Yes	No (never)				Yes	Yes	Yes
798	HCM050	Female	28	College	Southern	Hochiminh	4	Yes	Yes	Yes	Yes	Yes	Yes	Yes	No	No	Yes	No	Yes	Yes	Yes	Yes	12	Yes	Yes	Yes	Yes	Yes	Yes	Yes	Yes	Yes	Yes	No	No	Yes	Yes	Yes	Yes	Yes	Yes	Yes	No (never)				Yes	Yes	Yes
799	HCM051	Female	24	College	Southern	Hochiminh	1	Yes	Yes	Yes	Yes	Yes	Yes	Yes	No	No	Yes	No	Yes	Yes	Yes	Yes	12	Yes	Yes	Yes	Yes	Yes	Yes	Yes	Yes	Yes	Yes	No	No	Yes	Yes	Yes	Yes	Yes	Yes	Yes	No (never)				Yes	Yes	Yes
800	HCM052	Female	27	University & higher	Southern	Hochiminh	2	Yes	Yes	Yes	Yes	Yes	Yes	Yes	No	No	Yes	No	Yes	Yes	Yes	Yes	12	Yes	Yes	Yes	Yes	Yes	Yes	Yes	Yes	Yes	Yes	No	No	Yes	Yes	Yes	Yes	Yes	Yes	Yes	No (never)				Yes	Yes	Yes
801	HCM053	Female	24	College	Southern	Hochiminh	2	Yes	Yes	Yes	Yes	Yes	Yes	Yes	No	No	Yes	No	Yes	Yes	Yes	Yes	12	Yes	Yes	Yes	Yes	Yes	Yes	Yes	Yes	Yes	Yes	No	No	Yes	Yes	Yes	Yes	Yes	Yes	Yes	No (never)				Yes	Yes	Yes
802	HCM054	Female	24	College	Southern	Hochiminh	1	Yes	Yes	Yes	Yes	Yes	Yes	Yes	No	No	Yes	No	Yes	Yes	Yes	Yes	12	Yes	Yes	Yes	Yes	Yes	Yes	Yes	Yes	Yes	Yes	No	No	Yes	Yes	Yes	No	Yes	Yes	No	No (never)				Yes	Yes	Yes
803	HCM055	Female	27	University & higher	Southern	Hochiminh	2	Yes	Yes	Yes	Yes	Yes	Yes	Yes	No	No	Yes	No	Yes	Yes	Yes	Yes	12	Yes	Yes	Yes	Yes	Yes	Yes	Yes	Yes	Yes	Yes	No	No	Yes	Yes	Yes	Yes	Yes	Yes	Yes	Yes (already)	No	No	Yes	Yes	Yes	Yes
804	HCM056	Female	30	University & higher	Southern	Hochiminh	5	Yes	Yes	Yes	Yes	Yes	Yes	Yes	No	No	Yes	No	Yes	Yes	Yes	Yes	12	Yes	Yes	Yes	Yes	Yes	Yes	Yes	Yes	Yes	Yes	No	No	Yes	Yes	Yes	Yes	Yes	Yes	Yes	No (never)				Yes	Yes	Yes
805	HCM057	Male	27	University & higher	Southern	Hochiminh	2	Yes	Yes	Yes	Yes	Yes	Yes	Yes	No	No	Yes	No	Yes	Yes	Yes	Yes	12	Yes	Yes	Yes	Yes	Yes	Yes	Yes	Yes	Yes	Yes	No	No	Yes	Yes	Yes	Yes	Yes	Yes	Yes	No (never)				Yes	Yes	Yes
806	HCM058	Male	27	University & higher	Southern	Hochiminh	3	Yes	Yes	Yes	Yes	Yes	Yes	Yes	No	No	Yes	No	Yes	Yes	Yes	Yes	12	Yes	Yes	Yes	Yes	Yes	Yes	Yes	Yes	Yes	Yes	No	No	Yes	Yes	Yes	Yes	Yes	Yes	Yes	No (never)				Yes	Yes	Yes
807	HCM059	Male	27	University & higher	Southern	Hochiminh	2	Yes	Yes	Yes	Yes	Yes	Yes	Yes	No	No	Yes	No	Yes	Yes	Yes	Yes	12	Yes	Yes	Yes	Yes	Yes	Yes	Yes	Yes	Yes	Yes	No	No	Yes	Yes	Yes	Yes	Yes	Yes	Yes	No (never)				Yes	Yes	Yes
808	HCM060	Female	27	University & higher	Southern	Hochiminh	2	Yes	Yes	Yes	Yes	Yes	Yes	Yes	No	No	Yes	No	Yes	Yes	Yes	Yes	12	Yes	Yes	Yes	Yes	Yes	Yes	Yes	Yes	Yes	Yes	No	No	No	No	Yes	Yes	Yes	Yes	Yes	No (never)				Yes	Yes	Yes
809	HCM061	Female	24	University & higher	Southern	Hochiminh	1	Yes	Yes	Yes	Yes	Yes	Yes	Yes	No	No	Yes	No	Yes	Yes	Yes	Yes	12	Yes	Yes	Yes	Yes	Yes	Yes	Yes	Yes	Yes	Yes	No	No	No	No	Yes	Yes	Yes	Yes	Yes	No (never)				Yes	Yes	Yes
810	HCM062	Male	28	University & higher	Southern	Hochiminh	4	Yes	Yes	Yes	Yes	Yes	Yes	Yes	No	No	Yes	No	Yes	Yes	Yes	Yes	12	Yes	Yes	Yes	Yes	Yes	Yes	Yes	Yes	Yes	Yes	No	No	No	No	Yes	Yes	Yes	Yes	Yes	No (never)				Yes	Yes	Yes
811	HCM063	Male	28	University & higher	Southern	Hochiminh	3	Yes	Yes	Yes	Yes	Yes	Yes	Yes	No	No	Yes	No	Yes	Yes	Yes	Yes	12	Yes	Yes	Yes	Yes	Yes	Yes	Yes	Yes	Yes	Yes	No	No	No	No	Yes	Yes	Yes	Yes	Yes	No (never)				Yes	Yes	Yes
812	HCM064	Male	26	University & higher	Southern	Hochiminh	3	Yes	Yes	Yes	Yes	Yes	Yes	Yes	No	No	Yes	No	No	No	No	No	8	Yes	Yes	Yes	Yes	Yes	Yes	Yes	Yes	Yes	Yes	No	No	No	No	Yes	Yes	Yes	Yes	Yes	No (never)				Yes	Yes	Yes
813	HCM065	Female	34	University & higher	Southern	Hochiminh	9	Yes	Yes	Yes	Yes	Yes	Yes	Yes	No	No	Yes	No	Yes	Yes	Yes	Yes	12	Yes	Yes	Yes	Yes	Yes	Yes	Yes	Yes	Yes	Yes	No	No	No	No	Yes	Yes	Yes	Yes	Yes	No (never)				Yes	Yes	Yes
814	HCM066	Male	25	University & higher	Southern	Hochiminh	1	Yes	Yes	Yes	Yes	Yes	Yes	Yes	No	No	Yes	No	Yes	Yes	Yes	Yes	12	Yes	Yes	Yes	Yes	Yes	Yes	Yes	Yes	Yes	Yes	No	No	Yes	Yes	Yes	Yes	No	No	Yes	No (never)				Yes	Yes	Yes
815	HCM067	Female	30	University & higher	Southern	Hochiminh	5	Yes	Yes	Yes	Yes	Yes	Yes	Yes	No	No	Yes	No	Yes	Yes	Yes	Yes	12	Yes	Yes	Yes	Yes	Yes	Yes	Yes	Yes	Yes	Yes	Yes	Yes	Yes	Yes	Yes	Yes	Yes	Yes	Yes	No (never)				Yes	Yes	Yes
816	HCM068	Female	27	University & higher	Southern	Hochiminh	2	Yes	Yes	Yes	Yes	Yes	Yes	Yes	No	No	Yes	No	Yes	Yes	Yes	Yes	12	Yes	Yes	Yes	Yes	Yes	Yes	Yes	Yes	Yes	Yes	No	No	Yes	Yes	Yes	Yes	Yes	Yes	Yes	No (never)				Yes	Yes	Yes
817	HCM069	Female	30	University & higher	Southern	Hochiminh	5	Yes	Yes	Yes	Yes	Yes	Yes	Yes	No	No	Yes	No	Yes	Yes	Yes	Yes	12	Yes	Yes	Yes	Yes	Yes	Yes	Yes	Yes	Yes	Yes	No	No	Yes	Yes	Yes	Yes	Yes	Yes	Yes	No (never)				Yes	Yes	Yes
818	HCM070	Female	30	University & higher	Southern	Hochiminh	5	Yes	Yes	Yes	Yes	Yes	Yes	Yes	No	No	Yes	No	Yes	Yes	Yes	Yes	12	Yes	Yes	Yes	Yes	Yes	Yes	Yes	Yes	Yes	Yes	No	No	Yes	Yes	Yes	Yes	Yes	Yes	Yes	No (never)				Yes	Yes	Yes
819	HCM071	Female	27	University & higher	Southern	Hochiminh	3	Yes	Yes	Yes	Yes	Yes	Yes	Yes	No	No	Yes	No	Yes	Yes	Yes	Yes	12	Yes	Yes	Yes	Yes	Yes	Yes	Yes	Yes	Yes	Yes	No	No	Yes	Yes	Yes	Yes	Yes	Yes	Yes	No (never)				Yes	Yes	Yes
820	HCM072	Female	54	University & higher	Southern	Hochiminh	30	Yes	Yes	Yes	Yes	Yes	Yes	Yes	No	Yes	Yes	Yes	Yes	Yes	Yes	Yes	14	Yes	Yes	Yes	Yes	Yes	Yes	Yes	Yes	Yes	Yes	No	No	Yes	Yes	Yes	Yes	Yes	Yes	Yes	No (never)				Yes	Yes	Yes
821	HCM073	Male	25	University & higher	Southern	Hochiminh	1	Yes	Yes	Yes	Yes	Yes	Yes	Yes	No	Yes	Yes	No	Yes	Yes	Yes	Yes	13	Yes	Yes	Yes	Yes	Yes	Yes	Yes	Yes	Yes	Yes	No	No	Yes	Yes	Yes	Yes	Yes	Yes	Yes	No (never)				Yes	Yes	Yes
822	HCM074	Male	28	College	Southern	Hochiminh	5	Yes	Yes	Yes	Yes	Yes	Yes	Yes	Yes	No	Yes	No	Yes	Yes	Yes	Yes	13	Yes	Yes	Yes	Yes	Yes	Yes	Yes	Yes	Yes	Yes	No	No	Yes	Yes	Yes	Yes	Yes	Yes	Yes	No (never)				Yes	Yes	Yes
823	HCM075	Male	28	University & higher	Southern	Hochiminh	3	Yes	Yes	Yes	Yes	Yes	Yes	Yes	No	Yes	Yes	No	Yes	Yes	Yes	Yes	13	Yes	Yes	Yes	Yes	Yes	Yes	Yes	Yes	Yes	Yes	No	No	Yes	Yes	Yes	Yes	Yes	Yes	Yes	No (never)				Yes	Yes	Yes
824	HCM076	Male	24	University & higher	Southern	Hochiminh	1	Yes	Yes	Yes	Yes	Yes	Yes	Yes	Yes	No	Yes	No	Yes	Yes	Yes	Yes	13	Yes	Yes	Yes	Yes	Yes	Yes	Yes	Yes	Yes	Yes	No	No	Yes	Yes	Yes	Yes	Yes	Yes	Yes	No (never)				Yes	Yes	Yes
825	HCM077	Male	36	University & higher	Southern	Hochiminh	4	Yes	Yes	Yes	Yes	Yes	Yes	Yes	No	No	Yes	No	Yes	Yes	Yes	Yes	12	Yes	Yes	Yes	Yes	Yes	Yes	Yes	Yes	Yes	Yes	No	No	Yes	Yes	Yes	Yes	Yes	Yes	Yes	No (never)				Yes	Yes	Yes
826	HCM078	Male	24	University & higher	Southern	Hochiminh	1	Yes	Yes	Yes	Yes	Yes	Yes	Yes	No	No	Yes	No	Yes	Yes	Yes	Yes	12	Yes	Yes	Yes	Yes	Yes	Yes	Yes	Yes	Yes	Yes	No	No	Yes	Yes	Yes	Yes	Yes	Yes	Yes	No (never)				Yes	Yes	Yes
827	HCM079	Female	38	University & higher	Southern	Hochiminh	2	Yes	Yes	Yes	Yes	Yes	Yes	Yes	No	No	Yes	No	Yes	Yes	Yes	Yes	12	Yes	No	Yes	Yes	Yes	Yes	Yes	Yes	Yes	Yes	No	No	Yes	Yes	Yes	Yes	Yes	Yes	Yes	No (never)				Yes	Yes	Yes
828	HCM080	Male	28	University & higher	Southern	Hochiminh	3	Yes	Yes	Yes	Yes	Yes	Yes	Yes	No	No	Yes	No	Yes	Yes	Yes	Yes	12	Yes	Yes	Yes	Yes	Yes	Yes	Yes	Yes	Yes	Yes	No	No	Yes	Yes	Yes	Yes	Yes	Yes	Yes	No (never)				Yes	Yes	Yes
829	HCM081	Male	36	University & higher	Southern	Hochiminh	4	Yes	Yes	Yes	Yes	Yes	Yes	Yes	No	No	Yes	No	Yes	Yes	Yes	Yes	12	Yes	Yes	Yes	Yes	Yes	Yes	Yes	Yes	Yes	Yes	No	No	Yes	Yes	Yes	Yes	Yes	Yes	Yes	Yes (already)	No	No	Yes	Yes	Yes	Yes
830	HCM082	Male	25	University & higher	Southern	Hochiminh	1	Yes	Yes	Yes	Yes	Yes	Yes	Yes	Yes	Yes	Yes	Yes	Yes	Yes	Yes	Yes	15	Yes	Yes	Yes	Yes	Yes	Yes	Yes	Yes	Yes	Yes	Yes	No	Yes	Yes	Yes	Yes	Yes	Yes	Yes	No (never)				Yes	Yes	Yes
831	HCM083	Female	27	College	Southern	Hochiminh	4	Yes	Yes	Yes	Yes	Yes	Yes	Yes	No	No	Yes	No	Yes	Yes	Yes	Yes	12	Yes	No	Yes	No	Yes	Yes	Yes	Yes	Yes	Yes	No	No	Yes	Yes	Yes	Yes	Yes	Yes	Yes	No (never)				Yes	Yes	Yes
832	HCM084	Male	24	University & higher	Southern	Hochiminh	1	Yes	Yes	Yes	Yes	Yes	Yes	Yes	No	No	Yes	No	Yes	Yes	Yes	Yes	12	Yes	Yes	Yes	Yes	Yes	Yes	Yes	Yes	No	Yes	No	No	Yes	Yes	Yes	Yes	Yes	Yes	Yes	No (never)				Yes	Yes	Yes
833	HCM085	Female	35	College	Southern	Hochiminh	2	Yes	Yes	Yes	Yes	Yes	Yes	Yes	No	No	Yes	No	Yes	Yes	Yes	Yes	12	Yes	Yes	Yes	Yes	Yes	Yes	Yes	Yes	Yes	Yes	No	No	Yes	Yes	No	No	No	No	No	No (never)				Yes	Yes	Yes
834	HCM086	Male	25	University & higher	Southern	Hochiminh	1	Yes	Yes	Yes	Yes	Yes	Yes	Yes	Yes	No	Yes	No	Yes	Yes	Yes	Yes	13	Yes	Yes	Yes	Yes	Yes	Yes	Yes	Yes	Yes	Yes	No	No	Yes	Yes	Yes	Yes	Yes	Yes	Yes	Yes (already)	No	Yes	No	Yes	Yes	Yes
835	HCM087	Male	40	University & higher	Southern	Hochiminh	2	Yes	Yes	Yes	Yes	Yes	Yes	Yes	No	No	Yes	No	Yes	Yes	Yes	Yes	12	Yes	Yes	Yes	Yes	Yes	Yes	Yes	Yes	Yes	Yes	No	No	Yes	Yes	Yes	Yes	Yes	Yes	Yes	No (never)				Yes	Yes	Yes
836	HCM088	Male	25	University & higher	Southern	Hochiminh	1	Yes	Yes	Yes	Yes	Yes	Yes	Yes	No	Yes	Yes	Yes	Yes	Yes	Yes	Yes	14	Yes	Yes	Yes	Yes	Yes	Yes	Yes	Yes	Yes	Yes	No	Yes	Yes	Yes	Yes	Yes	Yes	Yes	Yes	No (never)				Yes	Yes	Yes
837	HCM089	Female	38	College	Southern	Hochiminh	3	Yes	Yes	Yes	Yes	Yes	Yes	Yes	No	No	Yes	No	Yes	Yes	Yes	Yes	12	Yes	Yes	Yes	Yes	Yes	Yes	Yes	Yes	Yes	Yes	No	No	Yes	Yes	Yes	Yes	Yes	Yes	Yes	No (never)				Yes	Yes	Yes
838	HCM090	Male	24	College	Southern	Hochiminh	2	Yes	Yes	Yes	Yes	Yes	Yes	Yes	No	No	Yes	No	Yes	Yes	Yes	Yes	12	Yes	Yes	Yes	Yes	Yes	Yes	Yes	Yes	Yes	Yes	No	Yes	Yes	Yes	Yes	Yes	Yes	Yes	Yes	No (never)				Yes	Yes	Yes
839	HCM091	Male	37	College	Southern	Hochiminh	3	Yes	Yes	Yes	Yes	Yes	Yes	Yes	No	Yes	Yes	No	Yes	Yes	Yes	Yes	13	Yes	Yes	Yes	Yes	Yes	Yes	Yes	Yes	Yes	Yes	No	No	Yes	Yes	Yes	Yes	Yes	Yes	Yes	No (never)				Yes	Yes	Yes
840	HCM092	Male	27	University & higher	Southern	Hochiminh	2	Yes	Yes	Yes	Yes	Yes	Yes	Yes	No	No	Yes	No	Yes	Yes	Yes	Yes	12	Yes	Yes	Yes	Yes	Yes	Yes	Yes	Yes	Yes	Yes	No	No	Yes	Yes	Yes	Yes	Yes	Yes	Yes	No (never)				Yes	Yes	Yes
841	HCM093	Male	33	College	Southern	Hochiminh	2	Yes	Yes	Yes	Yes	Yes	Yes	Yes	No	No	Yes	No	Yes	Yes	Yes	Yes	12	Yes	No	Yes	Yes	Yes	Yes	Yes	Yes	Yes	Yes	No	No	Yes	Yes	Yes	Yes	Yes	Yes	Yes	No (never)				Yes	Yes	Yes
842	HCM094	Female	25	College	Southern	Hochiminh	2	Yes	Yes	Yes	Yes	Yes	Yes	Yes	Yes	Yes	Yes	Yes	Yes	Yes	Yes	Yes	15	Yes	No	Yes	Yes	Yes	Yes	Yes	Yes	Yes	Yes	No	No	Yes	Yes	No	No	No	No	No	No (never)				Yes	Yes	Yes
843	HCM095	Female	41	University & higher	Southern	Hochiminh	2	Yes	Yes	Yes	Yes	Yes	Yes	Yes	Yes	No	Yes	No	Yes	Yes	Yes	Yes	13	Yes	Yes	Yes	Yes	Yes	Yes	Yes	Yes	Yes	Yes	No	No	Yes	Yes	Yes	Yes	Yes	Yes	Yes	No (never)				Yes	Yes	Yes
844	HCM096	Female	26	University & higher	Southern	Hochiminh	2	Yes	Yes	Yes	Yes	Yes	Yes	Yes	No	No	Yes	Yes	Yes	Yes	Yes	Yes	13	Yes	No	Yes	No	Yes	Yes	Yes	Yes	Yes	Yes	No	No	Yes	Yes	No	No	No	No	No	No (never)				Yes	Yes	Yes
845	HCM097	Male	40	University & higher	Southern	Hochiminh	3	Yes	Yes	Yes	Yes	Yes	Yes	Yes	Yes	No	Yes	No	Yes	Yes	Yes	Yes	13	Yes	Yes	Yes	Yes	Yes	Yes	Yes	Yes	Yes	Yes	No	No	Yes	Yes	Yes	Yes	Yes	Yes	Yes	Yes (already)	No	No	Yes	Yes	Yes	Yes
846	HCM098	Female	23	Middle	Southern	Hochiminh	1	Yes	No	Yes	Yes	Yes	Yes	Yes	No	No	Yes	No	Yes	Yes	Yes	Yes	11	Yes	Yes	Yes	Yes	Yes	Yes	Yes	Yes	Yes	Yes	No	No	No	No	Yes	Yes	Yes	Yes	Yes	No (never)				Yes	Yes	Yes
847	HCM099	Male	34	College	Southern	Hochiminh	4	Yes	Yes	Yes	Yes	Yes	Yes	Yes	No	No	Yes	No	Yes	Yes	Yes	Yes	12	Yes	Yes	Yes	Yes	Yes	Yes	Yes	Yes	Yes	Yes	No	No	Yes	Yes	Yes	Yes	Yes	Yes	Yes	No (never)				Yes	Yes	Yes
848	HCM100	Male	25	College	Southern	Hochiminh	2	Yes	Yes	Yes	Yes	Yes	Yes	Yes	No	No	Yes	No	Yes	Yes	Yes	Yes	12	Yes	Yes	Yes	Yes	Yes	Yes	Yes	Yes	Yes	Yes	No	No	No	Yes	Yes	Yes	Yes	Yes	Yes	No (never)				Yes	Yes	Yes
849	HCM101	Female	39	University & higher	Southern	Hochiminh	4	Yes	Yes	Yes	Yes	Yes	Yes	Yes	No	Yes	Yes	No	Yes	Yes	Yes	Yes	13	Yes	Yes	Yes	Yes	Yes	Yes	Yes	Yes	Yes	Yes	No	No	Yes	Yes	Yes	Yes	Yes	Yes	Yes	No (never)				Yes	Yes	Yes
850	HCM102	Female	30	University & higher	Southern	Hochiminh	5	Yes	Yes	Yes	Yes	Yes	Yes	Yes	No	No	Yes	No	Yes	Yes	Yes	Yes	12	Yes	Yes	Yes	Yes	Yes	Yes	Yes	Yes	Yes	Yes	No	No	No	No	Yes	Yes	Yes	Yes	Yes	No (never)				Yes	Yes	Yes
851	HCM103	Female	35	Middle	Southern	Hochiminh	2	Yes	No	Yes	Yes	Yes	Yes	Yes	No	No	Yes	No	Yes	Yes	Yes	Yes	11	Yes	Yes	Yes	Yes	Yes	Yes	Yes	Yes	Yes	Yes	No	No	Yes	Yes	Yes	Yes	Yes	Yes	Yes	No (never)				Yes	Yes	Yes
852	HCM104	Male	31	University & higher	Southern	Hochiminh	6	Yes	Yes	Yes	Yes	Yes	Yes	Yes	No	No	Yes	No	Yes	Yes	Yes	Yes	12	Yes	Yes	Yes	Yes	Yes	Yes	Yes	Yes	Yes	Yes	No	No	No	Yes	Yes	Yes	Yes	Yes	Yes	No (never)				Yes	Yes	Yes
853	HCM105	Female	34	University & higher	Southern	Hochiminh	3	Yes	Yes	Yes	Yes	Yes	Yes	Yes	Yes	No	Yes	No	Yes	Yes	Yes	Yes	13	Yes	Yes	Yes	Yes	Yes	Yes	Yes	Yes	Yes	Yes	No	No	Yes	Yes	Yes	Yes	Yes	Yes	Yes	No (never)				Yes	Yes	Yes
854	HCM106	Male	28	University & higher	Southern	Hochiminh	3	Yes	Yes	Yes	Yes	Yes	Yes	Yes	No	No	Yes	No	Yes	Yes	Yes	Yes	12	Yes	Yes	Yes	Yes	Yes	Yes	Yes	Yes	Yes	Yes	No	No	No	Yes	Yes	Yes	Yes	Yes	Yes	No (never)				Yes	Yes	Yes
855	HCM107	Male	38	College	Southern	Hochiminh	3	Yes	Yes	Yes	Yes	Yes	Yes	Yes	No	Yes	Yes	No	Yes	Yes	Yes	Yes	13	Yes	Yes	Yes	Yes	Yes	Yes	Yes	Yes	Yes	Yes	No	No	Yes	Yes	Yes	Yes	Yes	Yes	Yes	No (never)				Yes	Yes	Yes
856	HCM108	Male	30	University & higher	Southern	Hochiminh	5	Yes	Yes	Yes	Yes	Yes	Yes	Yes	No	No	Yes	No	Yes	Yes	Yes	Yes	12	Yes	Yes	Yes	Yes	Yes	Yes	Yes	Yes	Yes	Yes	No	No	No	No	Yes	Yes	Yes	Yes	Yes	No (never)				Yes	Yes	Yes
857	HCM109	Male	35	College	Southern	Hochiminh	2	Yes	Yes	Yes	Yes	Yes	Yes	Yes	No	No	Yes	No	Yes	Yes	Yes	Yes	12	Yes	Yes	Yes	Yes	Yes	Yes	Yes	Yes	Yes	Yes	No	No	Yes	Yes	Yes	Yes	Yes	Yes	Yes	No (never)				Yes	Yes	Yes
858	HCM110	Female	28	University & higher	Southern	Hochiminh	3	Yes	Yes	Yes	Yes	Yes	Yes	Yes	No	No	Yes	No	Yes	Yes	Yes	Yes	12	Yes	Yes	Yes	Yes	Yes	Yes	Yes	Yes	Yes	Yes	No	No	No	No	Yes	Yes	Yes	Yes	Yes	No (never)				Yes	Yes	Yes
859	HCM111	Female	40	College	Southern	Hochiminh	2	Yes	Yes	Yes	Yes	Yes	Yes	Yes	No	Yes	Yes	No	Yes	Yes	Yes	Yes	13	Yes	Yes	Yes	Yes	Yes	Yes	Yes	Yes	Yes	Yes	No	No	Yes	Yes	Yes	Yes	Yes	Yes	Yes	No (never)				Yes	Yes	Yes
860	HCM112	Female	34	University & higher	Southern	Hochiminh	8	Yes	Yes	Yes	Yes	Yes	Yes	Yes	No	No	Yes	No	Yes	Yes	Yes	Yes	12	Yes	Yes	Yes	Yes	Yes	Yes	Yes	Yes	Yes	Yes	No	No	No	No	Yes	Yes	Yes	Yes	Yes	No (never)				Yes	Yes	Yes
861	HCM113	Female	44	University & higher	Southern	Hochiminh	5	Yes	Yes	Yes	Yes	Yes	Yes	Yes	No	Yes	Yes	No	Yes	Yes	Yes	Yes	13	Yes	Yes	Yes	Yes	Yes	Yes	Yes	Yes	Yes	Yes	No	No	Yes	Yes	Yes	Yes	Yes	Yes	Yes	Yes (already)	No	Yes	No	Yes	Yes	Yes
862	HCM114	Female	24	College	Southern	Hochiminh	1	Yes	Yes	Yes	Yes	Yes	Yes	Yes	No	No	Yes	No	Yes	Yes	Yes	Yes	12	Yes	Yes	Yes	Yes	Yes	Yes	Yes	Yes	Yes	Yes	No	No	No	No	Yes	Yes	Yes	Yes	Yes	No (never)				Yes	Yes	Yes
863	HCM115	Female	23	College	Southern	Hochiminh	2	Yes	Yes	Yes	Yes	Yes	Yes	Yes	Yes	Yes	Yes	Yes	Yes	Yes	Yes	Yes	15	Yes	Yes	Yes	Yes	Yes	Yes	Yes	Yes	Yes	Yes	No	No	Yes	Yes	Yes	Yes	Yes	Yes	Yes	No (never)				Yes	Yes	Yes
864	HCM116	Female	28	University & higher	Southern	Hochiminh	3	Yes	Yes	Yes	Yes	Yes	Yes	Yes	No	No	Yes	No	Yes	Yes	Yes	Yes	12	Yes	Yes	Yes	Yes	Yes	Yes	Yes	Yes	Yes	Yes	No	No	No	No	Yes	Yes	Yes	Yes	Yes	No (never)				Yes	Yes	Yes
865	HCM117	Male	25	University & higher	Southern	Hochiminh	1	Yes	Yes	Yes	Yes	Yes	Yes	Yes	No	No	Yes	No	Yes	Yes	Yes	Yes	12	Yes	Yes	Yes	Yes	Yes	Yes	Yes	Yes	Yes	Yes	No	No	Yes	Yes	Yes	Yes	Yes	Yes	Yes	Yes (already)	No	No	Yes	Yes	Yes	Yes
866	HCM118	Male	28	University & higher	Southern	Hochiminh	3	Yes	Yes	Yes	Yes	Yes	Yes	Yes	No	No	Yes	No	No	No	No	No	8	Yes	Yes	Yes	Yes	Yes	Yes	Yes	Yes	Yes	Yes	No	No	No	No	Yes	Yes	Yes	Yes	Yes	No (never)				Yes	Yes	Yes
867	HCM119	Male	29	University & higher	Southern	Hochiminh	2	Yes	Yes	Yes	Yes	Yes	Yes	No	No	Yes	Yes	Yes	Yes	Yes	Yes	Yes	13	Yes	Yes	Yes	Yes	Yes	Yes	Yes	Yes	Yes	Yes	No	No	Yes	Yes	Yes	Yes	Yes	Yes	Yes	No (never)				Yes	Yes	Yes
868	HCM120	Male	24	College	Southern	Hochiminh	2	Yes	Yes	Yes	Yes	Yes	Yes	Yes	No	No	Yes	No	Yes	Yes	Yes	Yes	12	Yes	Yes	Yes	Yes	Yes	Yes	Yes	Yes	Yes	Yes	No	No	No	No	Yes	Yes	Yes	Yes	Yes	No (never)				Yes	Yes	Yes
869	HCM121	Female	27	College	Southern	Hochiminh	2	Yes	Yes	Yes	Yes	Yes	Yes	Yes	No	Yes	Yes	No	Yes	Yes	Yes	Yes	13	Yes	No	Yes	Yes	Yes	Yes	Yes	Yes	Yes	Yes	No	No	Yes	Yes	Yes	Yes	Yes	Yes	Yes	No (never)				Yes	Yes	Yes
870	HCM122	Male	25	University & higher	Southern	Hochiminh	1	Yes	Yes	Yes	Yes	Yes	Yes	Yes	No	No	Yes	No	Yes	Yes	Yes	No	11	Yes	Yes	Yes	Yes	Yes	Yes	Yes	Yes	Yes	Yes	No	No	Yes	Yes	Yes	Yes	Yes	Yes	Yes	No (never)				Yes	Yes	Yes
871	HCM123	Female	30	College	Southern	Hochiminh	3	Yes	Yes	Yes	Yes	Yes	Yes	Yes	No	No	Yes	No	Yes	Yes	Yes	Yes	12	Yes	Yes	Yes	Yes	Yes	Yes	Yes	Yes	Yes	Yes	No	No	Yes	Yes	Yes	Yes	Yes	Yes	Yes	No (never)				Yes	Yes	Yes
872	HCM124	Male	24	College	Southern	Hochiminh	2	Yes	Yes	Yes	Yes	Yes	Yes	Yes	No	No	Yes	No	Yes	Yes	Yes	Yes	12	Yes	Yes	Yes	Yes	Yes	Yes	Yes	Yes	Yes	Yes	No	Yes	Yes	Yes	Yes	Yes	Yes	Yes	Yes	Yes (already)	No	No	Yes	Yes	Yes	Yes
873	HCM125	Female	24	Middle	Southern	Hochiminh	3	Yes	No	No	Yes	Yes	Yes	Yes	Yes	Yes	Yes	No	Yes	Yes	Yes	No	11	Yes	Yes	Yes	Yes	Yes	Yes	No	Yes	No	Yes	Yes	No	Yes	Yes	Yes	Yes	Yes	Yes	No	Yes (already)	Yes	Yes	No	Yes	Yes	Yes
874	HCM126	Female	28	University & higher	Southern	Hochiminh	3	Yes	Yes	Yes	Yes	Yes	Yes	Yes	No	No	Yes	No	Yes	Yes	Yes	Yes	12	Yes	Yes	Yes	Yes	Yes	Yes	Yes	Yes	Yes	Yes	No	No	No	No	Yes	Yes	Yes	Yes	Yes	No (never)				Yes	Yes	Yes
875	HCM127	Female	28	College	Southern	Hochiminh	3	Yes	Yes	Yes	Yes	Yes	Yes	Yes	No	Yes	Yes	No	Yes	Yes	Yes	Yes	13	Yes	Yes	Yes	Yes	Yes	Yes	Yes	Yes	Yes	Yes	No	No	Yes	Yes	Yes	Yes	Yes	Yes	Yes	No (never)				Yes	Yes	Yes
876	HCM128	Male	27	University & higher	Southern	Hochiminh	2	Yes	Yes	Yes	Yes	Yes	Yes	Yes	No	No	Yes	No	Yes	Yes	Yes	Yes	12	Yes	Yes	Yes	Yes	Yes	Yes	Yes	Yes	Yes	Yes	No	No	No	No	Yes	Yes	Yes	Yes	Yes	No (never)				Yes	Yes	Yes
877	HCM129	Male	30	College	Southern	Hochiminh	3	Yes	Yes	Yes	Yes	Yes	Yes	Yes	Yes	No	Yes	No	Yes	Yes	Yes	Yes	13	Yes	Yes	Yes	Yes	Yes	Yes	Yes	Yes	Yes	Yes	No	No	Yes	Yes	Yes	Yes	Yes	Yes	Yes	No (never)				Yes	Yes	Yes
878	HCM130	Male	31	University & higher	Southern	Hochiminh	6	Yes	Yes	Yes	Yes	Yes	Yes	Yes	No	Yes	Yes	No	Yes	Yes	Yes	Yes	13	Yes	Yes	Yes	Yes	Yes	Yes	Yes	Yes	Yes	Yes	No	No	Yes	Yes	Yes	Yes	Yes	Yes	Yes	Yes (already)	No	Yes	No	Yes	Yes	Yes
879	HCM131	Male	34	University & higher	Southern	Hochiminh	10	Yes	Yes	Yes	Yes	Yes	Yes	Yes	No	Yes	Yes	No	Yes	Yes	Yes	Yes	13	Yes	Yes	Yes	Yes	Yes	Yes	Yes	Yes	Yes	Yes	No	No	Yes	No	Yes	Yes	Yes	Yes	Yes	No (never)				Yes	Yes	Yes
880	HCM132	Male	30	University & higher	Southern	Hochiminh	5	Yes	Yes	Yes	Yes	Yes	Yes	Yes	No	No	Yes	No	Yes	Yes	Yes	Yes	12	Yes	Yes	Yes	Yes	Yes	Yes	Yes	Yes	Yes	Yes	No	No	Yes	Yes	Yes	Yes	Yes	Yes	Yes	No (never)				Yes	Yes	Yes
881	HCM133	Female	27	College	Southern	Hochiminh	2	Yes	Yes	Yes	Yes	Yes	Yes	Yes	No	No	Yes	No	Yes	Yes	Yes	Yes	12	Yes	Yes	Yes	Yes	Yes	Yes	Yes	Yes	Yes	Yes	No	No	Yes	Yes	Yes	Yes	Yes	Yes	Yes	Yes (already)	No	Yes	No	Yes	Yes	Yes
882	HCM134	Male	27	University & higher	Southern	Hochiminh	2	Yes	Yes	Yes	Yes	Yes	Yes	Yes	No	No	Yes	No	Yes	Yes	Yes	Yes	12	Yes	Yes	Yes	Yes	Yes	Yes	Yes	Yes	Yes	Yes	No	No	Yes	Yes	Yes	Yes	Yes	Yes	Yes	No (never)				Yes	Yes	Yes
883	HCM135	Male	25	Middle	Southern	Hochiminh	2	Yes	No	Yes	Yes	Yes	Yes	Yes	No	No	Yes	No	Yes	Yes	Yes	Yes	11	Yes	Yes	Yes	Yes	Yes	Yes	Yes	Yes	Yes	Yes	No	No	Yes	Yes	Yes	Yes	Yes	Yes	Yes	No (never)				Yes	Yes	Yes
884	HCM136	Male	25	University & higher	Southern	Hochiminh	1	Yes	Yes	Yes	Yes	Yes	Yes	Yes	Yes	Yes	Yes	Yes	Yes	Yes	Yes	Yes	15	Yes	Yes	Yes	Yes	Yes	Yes	Yes	Yes	Yes	Yes	No	No	Yes	Yes	Yes	Yes	Yes	Yes	Yes	No (never)				Yes	Yes	Yes
885	HCM137	Female	28	College	Southern	Hochiminh	2	Yes	Yes	Yes	Yes	Yes	Yes	Yes	No	Yes	No	No	Yes	Yes	Yes	Yes	12	Yes	No	Yes	Yes	Yes	Yes	Yes	Yes	Yes	Yes	No	No	Yes	Yes	Yes	Yes	Yes	Yes	Yes	No (never)				Yes	Yes	Yes
886	HCM138	Female	28	University & higher	Southern	Hochiminh	3	Yes	Yes	Yes	Yes	Yes	Yes	Yes	No	No	Yes	No	Yes	Yes	Yes	Yes	12	Yes	Yes	Yes	Yes	Yes	Yes	Yes	Yes	Yes	Yes	No	No	No	No	Yes	Yes	Yes	Yes	Yes	No (never)				Yes	Yes	Yes
887	HCM139	Female	22	Middle	Southern	Hochiminh	1	Yes	No	Yes	Yes	Yes	Yes	Yes	No	No	Yes	No	Yes	Yes	Yes	Yes	11	Yes	Yes	Yes	Yes	Yes	Yes	Yes	Yes	Yes	Yes	No	No	Yes	Yes	Yes	Yes	Yes	Yes	Yes	No (never)				Yes	Yes	Yes
888	HCM140	Female	30	University & higher	Southern	Hochiminh	5	Yes	Yes	Yes	No	Yes	No	Yes	Yes	Yes	Yes	No	Yes	Yes	Yes	Yes	12	Yes	Yes	Yes	Yes	Yes	Yes	Yes	Yes	Yes	Yes	No	No	Yes	Yes	Yes	Yes	Yes	Yes	Yes	No (never)				Yes	Yes	Yes
889	HCM141	Female	31	College	Southern	Hochiminh	5	Yes	Yes	Yes	Yes	Yes	Yes	Yes	No	No	Yes	No	Yes	Yes	Yes	Yes	12	Yes	Yes	Yes	Yes	Yes	Yes	Yes	Yes	Yes	Yes	No	No	Yes	Yes	Yes	Yes	Yes	Yes	Yes	No (never)				Yes	Yes	Yes
890	HCM142	Female	28	University & higher	Southern	Hochiminh	3	Yes	Yes	Yes	Yes	Yes	Yes	Yes	No	No	Yes	No	Yes	Yes	Yes	Yes	12	Yes	Yes	Yes	Yes	Yes	Yes	Yes	Yes	Yes	Yes	No	No	No	No	Yes	Yes	Yes	Yes	Yes	No (never)				Yes	Yes	Yes
891	HCM143	Female	28	University & higher	Southern	Hochiminh	5	Yes	Yes	Yes	Yes	Yes	Yes	Yes	No	Yes	Yes	No	Yes	Yes	Yes	Yes	13	Yes	Yes	Yes	Yes	Yes	Yes	Yes	Yes	Yes	Yes	No	No	Yes	Yes	Yes	Yes	Yes	Yes	Yes	No (never)				Yes	Yes	Yes
892	HCM144	Female	31	University & higher	Southern	Hochiminh	5	Yes	Yes	Yes	Yes	Yes	Yes	Yes	No	No	Yes	No	Yes	Yes	Yes	Yes	12	Yes	Yes	Yes	Yes	Yes	Yes	Yes	Yes	Yes	Yes	No	No	No	Yes	Yes	Yes	Yes	Yes	Yes	No (never)				Yes	Yes	Yes
893	HCM145	Female	23	College	Southern	Hochiminh	1	Yes	Yes	Yes	Yes	Yes	Yes	Yes	No	Yes	Yes	No	Yes	Yes	Yes	Yes	13	Yes	Yes	Yes	Yes	Yes	Yes	Yes	Yes	Yes	Yes	No	No	Yes	Yes	Yes	Yes	Yes	Yes	Yes	Yes (already)	No	No	Yes	Yes	Yes	Yes
894	HCM146	Female	25	University & higher	Southern	Hochiminh	1	Yes	Yes	Yes	Yes	Yes	Yes	Yes	No	No	Yes	No	Yes	Yes	Yes	Yes	12	Yes	Yes	Yes	Yes	Yes	Yes	Yes	Yes	Yes	Yes	No	No	No	No	Yes	Yes	Yes	Yes	Yes	No (never)				Yes	Yes	Yes
895	HCM147	Female	25	University & higher	Southern	Hochiminh	1	Yes	Yes	Yes	Yes	Yes	Yes	Yes	No	Yes	Yes	No	Yes	Yes	Yes	Yes	13	Yes	Yes	Yes	Yes	Yes	Yes	Yes	Yes	Yes	Yes	No	No	Yes	Yes	Yes	Yes	Yes	Yes	Yes	Yes (already)	No	Yes	No	Yes	Yes	Yes
896	HCM148	Female	28	College	Southern	Hochiminh	2	Yes	Yes	Yes	Yes	Yes	Yes	Yes	No	Yes	Yes	No	Yes	Yes	Yes	Yes	13	Yes	Yes	Yes	Yes	Yes	Yes	Yes	Yes	Yes	Yes	No	No	Yes	Yes	Yes	Yes	Yes	Yes	Yes	No (never)				Yes	Yes	Yes
897	HCM149	Male	30	College	Southern	Hochiminh	6	Yes	Yes	Yes	Yes	Yes	Yes	Yes	No	Yes	Yes	No	Yes	Yes	Yes	Yes	13	Yes	Yes	Yes	Yes	Yes	Yes	Yes	Yes	Yes	Yes	No	No	Yes	Yes	Yes	Yes	Yes	Yes	Yes	Yes (already)	No	Yes	No	Yes	Yes	Yes
898	HCM150	Male	26	College	Southern	Hochiminh	2	Yes	Yes	Yes	Yes	Yes	Yes	Yes	No	No	Yes	No	Yes	Yes	Yes	Yes	12	Yes	Yes	Yes	Yes	Yes	Yes	Yes	Yes	Yes	Yes	No	No	Yes	Yes	Yes	Yes	Yes	Yes	Yes	No (never)				Yes	Yes	Yes
899	HCM151	Male	29	Middle	Southern	Hochiminh	1	Yes	No	Yes	Yes	Yes	Yes	Yes	Yes	Yes	Yes	Yes	Yes	Yes	Yes	Yes	14	Yes	Yes	Yes	Yes	Yes	Yes	Yes	Yes	Yes	Yes	No	Yes	Yes	Yes	Yes	Yes	Yes	Yes	Yes	No (never)				Yes	Yes	Yes
900	HN001	Female	29	University & higher	Northern	Hanoi	4	Yes	Yes	Yes	Yes	Yes	No	Yes	No	No	No	No	Yes	Yes	Yes	Yes	10	Yes	Yes	No	Yes	Yes	Yes	No	Yes	No	Yes	No	No	No	Yes	Yes	Yes	No	No	Yes	No (never)				No	No	No
901	HN002	Female	34	Middle	Northern	Hanoi	3	Yes	Yes	Yes	Yes	Yes	Yes	Yes	No	No	No	No	Yes	Yes	Yes	Yes	11	Yes	Yes	Yes	Yes	Yes	No	Yes	No	No	No	Yes	No	No	Yes	Yes	Yes	No	No	No	No (never)				No	No	No
902	HN003	Male	38	College	Northern	Hanoi	3	Yes	Yes	Yes	Yes	Yes	Yes	Yes	No	Yes	Yes	No	Yes	Yes	Yes	Yes	13	Yes	Yes	Yes	Yes	Yes	Yes	Yes	Yes	Yes	Yes	No	No	Yes	Yes	Yes	Yes	Yes	Yes	Yes	No (never)				Yes	Yes	Yes
903	HN004	Female	23	Middle	Northern	Hanoi	1	Yes	No	Yes	Yes	Yes	Yes	Yes	No	No	Yes	No	Yes	Yes	Yes	Yes	11	Yes	Yes	Yes	Yes	Yes	Yes	Yes	Yes	Yes	Yes	No	No	No	No	Yes	Yes	Yes	Yes	Yes	No (never)				Yes	Yes	Yes
904	HN005	Female	38	University & higher	Northern	Hanoi	20	Yes	Yes	No	Yes	Yes	Yes	Yes	No	No	Yes	No	Yes	Yes	Yes	Yes	11	Yes	Yes	No	Yes	Yes	Yes	Yes	No	No	Yes	No	No	Yes	Yes	Yes	Yes	Yes	Yes	Yes	No (never)				Yes	Yes	Yes
905	HN006	Female	27	University & higher	Northern	Hanoi	3	Yes	Yes	Yes	Yes	Yes	Yes	Yes	No	No	Yes	No	Yes	Yes	Yes	Yes	12	Yes	Yes	Yes	Yes	Yes	Yes	Yes	Yes	Yes	Yes	No	No	Yes	Yes	Yes	Yes	Yes	Yes	Yes	No (never)				Yes	Yes	Yes
906	HN007	Female	34	University & higher	Northern	Hanoi	8	Yes	Yes	Yes	Yes	Yes	Yes	Yes	Yes	No	Yes	No	Yes	Yes	Yes	Yes	13	Yes	No	Yes	Yes	Yes	Yes	Yes	Yes	Yes	Yes	Yes	Yes	Yes	Yes	Yes	Yes	Yes	Yes	Yes	No (never)				Yes	Yes	Yes
907	HN008	Male	28	University & higher	Northern	Hanoi	4	Yes	Yes	Yes	Yes	Yes	Yes	Yes	No	No	Yes	No	Yes	Yes	Yes	Yes	12	Yes	Yes	Yes	Yes	Yes	Yes	Yes	Yes	Yes	Yes	No	No	No	No	Yes	Yes	Yes	Yes	Yes	No (never)				Yes	Yes	Yes
908	HN009	Female	33	University & higher	Northern	Hanoi	10	Yes	Yes	Yes	Yes	Yes	Yes	Yes	Yes	No	Yes	No	Yes	Yes	Yes	Yes	13	Yes	Yes	Yes	Yes	Yes	No	Yes	Yes	Yes	Yes	No	Yes	Yes	Yes	Yes	Yes	Yes	Yes	Yes	Yes (already)	No	Yes	No	Yes	Yes	Yes
909	HN010	Female	36	University & higher	Northern	Hanoi	10	Yes	Yes	Yes	Yes	Yes	Yes	Yes	Yes	No	Yes	No	Yes	Yes	Yes	Yes	13	Yes	No	Yes	Yes	Yes	No	Yes	No	Yes	Yes	No	No	Yes	No	Yes	Yes	No	No	No	Yes (already)	No	Yes	No	Yes	No	Yes
910	HN011	Male	39	University & higher	Northern	Hanoi	2	Yes	Yes	Yes	Yes	Yes	Yes	Yes	No	No	Yes	No	Yes	Yes	Yes	Yes	12	Yes	Yes	Yes	Yes	Yes	Yes	Yes	Yes	Yes	Yes	No	No	Yes	Yes	Yes	Yes	Yes	Yes	Yes	No (never)				Yes	Yes	Yes
911	HN012	Male	26	University & higher	Northern	Hanoi	3	Yes	Yes	Yes	Yes	Yes	Yes	Yes	No	No	Yes	No	No	No	No	No	8	Yes	Yes	Yes	Yes	Yes	Yes	Yes	Yes	Yes	Yes	No	No	No	No	Yes	Yes	Yes	Yes	Yes	No (never)				Yes	Yes	Yes
912	HN013	Female	32	College	Northern	Hanoi	6	Yes	Yes	No	Yes	Yes	Yes	Yes	Yes	No	Yes	No	Yes	Yes	Yes	Yes	12	Yes	Yes	Yes	Yes	No	No	No	No	No	Yes	Yes	No	Yes	Yes	Yes	Yes	No	No	Yes	No (never)				Yes	Yes	Yes
913	HN014	Female	54	University & higher	Northern	Hanoi	30	Yes	Yes	Yes	Yes	Yes	Yes	Yes	No	Yes	Yes	Yes	Yes	Yes	Yes	Yes	14	Yes	Yes	Yes	Yes	Yes	Yes	Yes	Yes	Yes	Yes	No	No	Yes	Yes	Yes	Yes	Yes	Yes	Yes	No (never)				Yes	Yes	Yes
914	HN015	Male	34	College	Northern	Hanoi	4	Yes	Yes	Yes	Yes	Yes	Yes	Yes	No	No	Yes	No	Yes	Yes	Yes	Yes	12	Yes	Yes	Yes	Yes	Yes	Yes	Yes	Yes	Yes	Yes	No	No	Yes	Yes	Yes	Yes	Yes	Yes	Yes	No (never)				Yes	Yes	Yes
915	HN016	Female	25	University & higher	Northern	Hanoi	1	Yes	Yes	Yes	Yes	Yes	Yes	Yes	Yes	Yes	Yes	Yes	Yes	Yes	Yes	Yes	15	Yes	Yes	Yes	Yes	Yes	Yes	Yes	Yes	Yes	Yes	Yes	Yes	Yes	Yes	Yes	Yes	Yes	Yes	Yes	Yes (already)	No	Yes	No	Yes	Yes	Yes
916	HN017	Female	37	College	Northern	Hanoi	12	Yes	Yes	Yes	Yes	Yes	Yes	Yes	Yes	Yes	Yes	No	Yes	Yes	Yes	Yes	14	Yes	No	Yes	Yes	Yes	Yes	Yes	Yes	No	Yes	No	No	Yes	Yes	Yes	Yes	Yes	Yes	Yes	Yes (already)	No	Yes	No	Yes	Yes	Yes
917	HN018	Female	33	College	Northern	Hanoi	6	Yes	Yes	Yes	Yes	Yes	Yes	Yes	Yes	No	Yes	No	Yes	Yes	Yes	Yes	13	Yes	Yes	Yes	Yes	Yes	Yes	Yes	Yes	No	Yes	No	No	Yes	Yes	Yes	Yes	Yes	Yes	Yes	No (never)				Yes	No	Yes
918	HN019	Male	58	University & higher	Northern	Hanoi	30	Yes	Yes	Yes	Yes	Yes	Yes	Yes	No	No	Yes	No	Yes	Yes	Yes	Yes	12	Yes	No	Yes	Yes	Yes	Yes	Yes	Yes	Yes	Yes	Yes	Yes	Yes	Yes	Yes	Yes	No	Yes	No	Yes (already)	Yes	Yes	No	Yes	Yes	Yes
919	HN020	Female	31	University & higher	Northern	Hanoi	5	Yes	Yes	Yes	Yes	Yes	Yes	Yes	No	No	Yes	No	Yes	Yes	Yes	Yes	12	Yes	Yes	Yes	Yes	Yes	Yes	Yes	Yes	Yes	Yes	No	No	No	Yes	Yes	Yes	Yes	Yes	Yes	No (never)				Yes	Yes	Yes
920	HN021	Female	35	Middle	Northern	Hanoi	2	Yes	No	Yes	Yes	Yes	Yes	Yes	No	No	Yes	No	Yes	Yes	Yes	Yes	11	Yes	Yes	Yes	Yes	Yes	Yes	Yes	Yes	Yes	Yes	No	No	Yes	Yes	Yes	Yes	Yes	Yes	Yes	No (never)				Yes	Yes	Yes
921	HN022	Male	27	University & higher	Northern	Hanoi	2	Yes	Yes	Yes	Yes	Yes	Yes	Yes	No	No	Yes	No	Yes	Yes	Yes	Yes	12	Yes	Yes	Yes	Yes	Yes	Yes	Yes	Yes	Yes	Yes	No	No	Yes	Yes	Yes	Yes	Yes	Yes	Yes	No (never)				Yes	Yes	Yes
922	HN023	Female	42	University & higher	Northern	Hanoi	3	Yes	Yes	Yes	Yes	Yes	Yes	No	Yes	No	No	No	Yes	Yes	Yes	Yes	11	Yes	No	Yes	Yes	Yes	Yes	Yes	Yes	No	Yes	Yes	Yes	No	Yes	Yes	No	Yes	Yes	Yes	No (never)				Yes	Yes	No
923	HN024	Female	35	Middle	Northern	Hanoi	6	Yes	No	Yes	Yes	Yes	Yes	Yes	Yes	No	Yes	No	Yes	Yes	Yes	Yes	12	Yes	No	Yes	Yes	Yes	Yes	Yes	Yes	Yes	Yes	Yes	Yes	Yes	Yes	Yes	Yes	No	No	Yes	Yes (already)	Yes	No	No	Yes	Yes	Yes
924	HN025	Female	25	University & higher	Northern	Hanoi	1	Yes	Yes	Yes	Yes	Yes	Yes	Yes	No	No	Yes	No	Yes	Yes	Yes	Yes	12	Yes	Yes	Yes	Yes	Yes	Yes	Yes	Yes	Yes	Yes	No	No	No	No	Yes	Yes	Yes	Yes	Yes	No (never)				Yes	Yes	Yes
925	HN026	Female	34	Middle	Northern	Hanoi	8	Yes	Yes	Yes	Yes	Yes	Yes	Yes	No	No	No	No	Yes	Yes	Yes	Yes	11	Yes	No	Yes	Yes	Yes	Yes	Yes	Yes	Yes	Yes	Yes	No	Yes	Yes	Yes	Yes	No	No	Yes	No (never)				Yes	Yes	Yes
926	HN027	Female	35	University & higher	Northern	Hanoi	10	Yes	Yes	Yes	Yes	Yes	Yes	Yes	Yes	No	Yes	No	Yes	Yes	Yes	Yes	13	Yes	No	No	Yes	Yes	Yes	Yes	Yes	No	Yes	No	No	No	Yes	Yes	Yes	Yes	Yes	Yes	No (never)				Yes	Yes	Yes
927	HN028	Female	46	University & higher	Northern	Hanoi	21	Yes	Yes	Yes	Yes	Yes	Yes	Yes	Yes	No	Yes	No	Yes	Yes	Yes	Yes	13	Yes	No	No	Yes	Yes	Yes	Yes	Yes	No	Yes	No	No	Yes	Yes	Yes	Yes	Yes	Yes	Yes	No (never)				Yes	Yes	Yes
928	HN029	Male	32	University & higher	Northern	Hanoi	4	Yes	Yes	Yes	Yes	Yes	Yes	Yes	No	No	Yes	Yes	Yes	Yes	Yes	Yes	13	Yes	No	Yes	Yes	Yes	Yes	Yes	Yes	Yes	Yes	Yes	Yes	Yes	Yes	Yes	Yes	Yes	Yes	Yes	No (never)				Yes	Yes	Yes
929	HN030	Female	23	Middle	Northern	Hanoi	1	Yes	No	No	Yes	Yes	Yes	Yes	Yes	No	Yes	No	Yes	Yes	Yes	Yes	11	Yes	Yes	Yes	Yes	Yes	Yes	Yes	Yes	Yes	Yes	No	No	Yes	Yes	Yes	Yes	Yes	Yes	Yes	No (never)				Yes	Yes	Yes
930	HN031	Female	25	College	Northern	Hanoi	1	Yes	Yes	Yes	Yes	Yes	No	Yes	No	No	No	No	Yes	Yes	Yes	Yes	10	Yes	Yes	Yes	Yes	Yes	Yes	Yes	Yes	No	Yes	Yes	Yes	Yes	Yes	Yes	Yes	No	No	No	No (never)				Yes	Yes	Yes
931	HN032	Female	29	University & higher	Northern	Hanoi	3	No	Yes	Yes	Yes	Yes	No	Yes	No	No	No	No	Yes	Yes	Yes	Yes	9	Yes	Yes	Yes	No	Yes	Yes	Yes	No	No	Yes	Yes	No	No	Yes	Yes	Yes	No	No	Yes	Yes (already)	Yes	No	No	Yes	No	Yes
932	HN033	Female	30	College	Northern	Hanoi	3	Yes	Yes	Yes	Yes	Yes	Yes	Yes	Yes	No	Yes	No	Yes	Yes	Yes	Yes	13	Yes	Yes	Yes	Yes	Yes	Yes	Yes	Yes	Yes	Yes	No	No	Yes	Yes	Yes	Yes	Yes	Yes	Yes	No (never)				Yes	Yes	Yes
933	HN034	Female	28	University & higher	Northern	Hanoi	3	Yes	Yes	Yes	Yes	Yes	Yes	Yes	No	No	Yes	No	Yes	Yes	Yes	Yes	12	Yes	Yes	Yes	Yes	Yes	Yes	Yes	Yes	Yes	Yes	No	No	No	No	Yes	Yes	Yes	Yes	Yes	No (never)				Yes	Yes	Yes
934	HN035	Female	28	Middle	Northern	Hanoi	7	Yes	No	Yes	Yes	Yes	Yes	No	No	Yes	Yes	No	Yes	Yes	Yes	Yes	11	Yes	Yes	Yes	Yes	Yes	Yes	Yes	Yes	No	Yes	Yes	Yes	Yes	Yes	Yes	Yes	Yes	Yes	Yes	Yes (already)	No	Yes	No	Yes	Yes	Yes
935	HN036	Female	23	Middle	Northern	Hanoi	1	Yes	No	Yes	Yes	Yes	Yes	Yes	No	No	Yes	No	Yes	Yes	Yes	Yes	11	Yes	Yes	Yes	Yes	Yes	Yes	Yes	Yes	Yes	Yes	No	No	Yes	Yes	Yes	Yes	Yes	Yes	Yes	No (never)				Yes	Yes	Yes
936	HN037	Female	25	College	Northern	Hanoi	2	Yes	Yes	Yes	Yes	Yes	Yes	Yes	Yes	Yes	Yes	Yes	Yes	Yes	Yes	Yes	15	Yes	No	Yes	Yes	Yes	Yes	Yes	Yes	Yes	Yes	No	No	Yes	Yes	No	No	No	No	No	No (never)				Yes	Yes	Yes
937	HN038	Male	28	University & higher	Northern	Hanoi	4	Yes	Yes	Yes	Yes	Yes	Yes	Yes	No	No	Yes	No	Yes	Yes	Yes	Yes	12	Yes	Yes	Yes	Yes	Yes	Yes	Yes	Yes	No	Yes	Yes	Yes	Yes	Yes	Yes	Yes	Yes	No	Yes	No (never)				Yes	Yes	Yes
938	HN039	Female	40	University & higher	Northern	Hanoi	20	Yes	Yes	Yes	Yes	Yes	Yes	Yes	Yes	No	Yes	No	Yes	Yes	Yes	Yes	13	Yes	Yes	Yes	Yes	Yes	Yes	Yes	Yes	Yes	Yes	No	No	Yes	Yes	Yes	Yes	Yes	Yes	Yes	No (never)				Yes	Yes	Yes
939	HN040	Female	24	College	Northern	Hanoi	2	Yes	Yes	Yes	Yes	Yes	Yes	Yes	No	No	Yes	No	Yes	Yes	Yes	Yes	12	Yes	Yes	Yes	Yes	Yes	Yes	Yes	Yes	Yes	Yes	No	No	Yes	Yes	Yes	Yes	Yes	Yes	Yes	No (never)				Yes	Yes	Yes
940	HN041	Female	31	College	Northern	Hanoi	7	Yes	Yes	Yes	Yes	Yes	Yes	Yes	Yes	Yes	Yes	No	Yes	Yes	Yes	Yes	14	Yes	Yes	Yes	Yes	Yes	Yes	Yes	Yes	Yes	Yes	Yes	Yes	Yes	Yes	No	No	No	No	No	Yes (already)	No	Yes	No	Yes	Yes	Yes
941	HN042	Male	30	University & higher	Northern	Hanoi	5	Yes	Yes	Yes	Yes	Yes	Yes	Yes	No	No	Yes	No	Yes	Yes	Yes	Yes	12	Yes	Yes	Yes	Yes	Yes	Yes	Yes	Yes	Yes	Yes	No	No	Yes	Yes	Yes	Yes	Yes	Yes	Yes	No (never)				Yes	Yes	Yes
942	HN043	Male	24	College	Northern	Hanoi	2	Yes	Yes	Yes	Yes	Yes	Yes	Yes	No	No	Yes	No	Yes	Yes	Yes	Yes	12	Yes	Yes	Yes	Yes	Yes	Yes	Yes	Yes	Yes	Yes	No	Yes	Yes	Yes	Yes	Yes	Yes	Yes	Yes	No (never)				Yes	Yes	Yes
943	HN044	Female	27	College	Northern	Hanoi	4	Yes	Yes	Yes	Yes	Yes	Yes	Yes	Yes	Yes	Yes	No	Yes	Yes	Yes	Yes	14	Yes	No	Yes	Yes	Yes	Yes	Yes	Yes	Yes	Yes	No	No	Yes	Yes	Yes	Yes	Yes	Yes	Yes	Yes (already)	No	Yes	No	Yes	Yes	Yes
944	HN045	Female	33	College	Northern	Hanoi	10	Yes	Yes	Yes	Yes	Yes	Yes	Yes	No	No	No	No	Yes	Yes	Yes	Yes	11	Yes	No	No	Yes	No	No	No	No	No	Yes	No	No	Yes	Yes	Yes	Yes	Yes	Yes	Yes	Yes (already)	Yes	Yes	No	Yes	Yes	Yes
945	HN046	Female	30	University & higher	Northern	Hanoi	5	Yes	Yes	Yes	Yes	Yes	Yes	Yes	No	No	Yes	No	Yes	Yes	Yes	Yes	12	Yes	Yes	Yes	Yes	Yes	Yes	Yes	Yes	Yes	Yes	No	No	Yes	Yes	Yes	Yes	Yes	Yes	Yes	No (never)				Yes	Yes	Yes
946	HN047	Female	49	Middle	Northern	Hanoi	30	Yes	No	Yes	Yes	Yes	Yes	Yes	Yes	No	Yes	No	Yes	Yes	Yes	Yes	12	Yes	No	No	Yes	Yes	Yes	Yes	Yes	Yes	Yes	No	No	Yes	Yes	Yes	Yes	Yes	Yes	Yes	No (never)				Yes	Yes	Yes
947	HN048	Female	24	College	Northern	Hanoi	1	Yes	Yes	Yes	Yes	Yes	Yes	Yes	No	No	Yes	No	Yes	Yes	Yes	Yes	12	Yes	Yes	Yes	Yes	Yes	Yes	Yes	Yes	Yes	Yes	No	No	Yes	Yes	Yes	Yes	Yes	Yes	Yes	No (never)				Yes	Yes	Yes
948	HN049	Female	38	University & higher	Northern	Hanoi	16	Yes	Yes	Yes	Yes	Yes	No	Yes	No	No	No	No	Yes	Yes	Yes	Yes	10	Yes	No	Yes	Yes	No	No	No	No	No	Yes	No	No	No	Yes	Yes	Yes	Yes	Yes	Yes	Yes (already)	No	Yes	No	Yes	No	Yes
949	HN050	Female	40	University & higher	Northern	Hanoi	10	Yes	Yes	Yes	Yes	Yes	Yes	Yes	No	No	Yes	No	Yes	Yes	Yes	Yes	12	Yes	Yes	Yes	Yes	Yes	Yes	Yes	Yes	Yes	Yes	No	No	Yes	Yes	Yes	Yes	Yes	Yes	Yes	Yes (already)	No	Yes	No	Yes	Yes	Yes
950	HN051	Female	31	College	Northern	Hanoi	8	Yes	Yes	Yes	Yes	Yes	Yes	Yes	No	Yes	Yes	No	Yes	Yes	Yes	Yes	13	Yes	Yes	Yes	Yes	Yes	Yes	Yes	Yes	Yes	Yes	No	No	Yes	Yes	Yes	Yes	Yes	Yes	Yes	No (never)				Yes	Yes	Yes
951	HN052	Female	28	University & higher	Northern	Hanoi	3	Yes	Yes	Yes	Yes	Yes	Yes	Yes	No	Yes	Yes	No	Yes	Yes	Yes	Yes	13	Yes	Yes	Yes	Yes	Yes	Yes	Yes	Yes	Yes	Yes	No	No	Yes	Yes	Yes	Yes	Yes	Yes	Yes	No (never)				Yes	Yes	Yes
952	HN053	Female	24	College	Northern	Hanoi	1	Yes	Yes	Yes	Yes	Yes	Yes	Yes	No	No	Yes	No	Yes	Yes	Yes	Yes	12	Yes	Yes	Yes	Yes	Yes	Yes	Yes	Yes	Yes	Yes	No	No	Yes	Yes	Yes	No	Yes	Yes	No	No (never)				Yes	Yes	Yes
953	HN054	Female	57	Middle	Northern	Hanoi	32	Yes	Yes	Yes	Yes	Yes	Yes	Yes	Yes	No	No	No	Yes	Yes	Yes	Yes	12	Yes	Yes	Yes	Yes	Yes	No	Yes	Yes	No	Yes	No	No	Yes	Yes	Yes	Yes	Yes	Yes	Yes	No (never)				Yes	Yes	Yes
954	HN055	Female	25	Middle	Northern	Hanoi	5	Yes	No	Yes	Yes	Yes	Yes	No	No	Yes	Yes	No	Yes	Yes	Yes	Yes	11	Yes	Yes	Yes	Yes	Yes	Yes	Yes	Yes	No	Yes	Yes	Yes	Yes	Yes	Yes	Yes	Yes	Yes	Yes	Yes (already)	No	Yes	No	Yes	Yes	Yes
955	HN056	Female	31	College	Northern	Hanoi	5	Yes	Yes	Yes	Yes	Yes	Yes	Yes	No	No	Yes	No	Yes	Yes	Yes	Yes	12	Yes	Yes	Yes	Yes	Yes	Yes	Yes	Yes	Yes	Yes	No	No	Yes	Yes	Yes	Yes	Yes	Yes	Yes	No (never)				Yes	Yes	Yes
956	HN057	Female	41	University & higher	Northern	Hanoi	10	Yes	Yes	Yes	Yes	Yes	Yes	Yes	No	No	Yes	No	Yes	Yes	Yes	Yes	12	Yes	No	Yes	Yes	Yes	Yes	Yes	Yes	Yes	Yes	Yes	Yes	Yes	Yes	Yes	Yes	Yes	Yes	Yes	No (never)				Yes	Yes	Yes
957	HN058	Male	27	University & higher	Northern	Hanoi	2	Yes	Yes	Yes	Yes	Yes	Yes	Yes	No	No	Yes	No	Yes	Yes	Yes	Yes	12	Yes	Yes	Yes	Yes	Yes	Yes	Yes	Yes	Yes	Yes	No	No	No	Yes	Yes	Yes	Yes	Yes	Yes	No (never)				Yes	Yes	Yes
958	HN059	Female	47	University & higher	Northern	Hanoi	15	Yes	Yes	Yes	Yes	Yes	Yes	Yes	Yes	Yes	Yes	Yes	Yes	Yes	Yes	Yes	15	Yes	Yes	Yes	Yes	Yes	Yes	Yes	Yes	Yes	Yes	Yes	Yes	Yes	Yes	Yes	Yes	Yes	Yes	Yes	Yes (already)	No	Yes	No	Yes	Yes	Yes
959	HN060	Male	37	College	Northern	Hanoi	3	Yes	Yes	Yes	Yes	Yes	Yes	Yes	No	Yes	Yes	No	Yes	Yes	Yes	Yes	13	Yes	Yes	Yes	Yes	Yes	Yes	Yes	Yes	Yes	Yes	No	No	Yes	Yes	Yes	Yes	Yes	Yes	Yes	No (never)				Yes	Yes	Yes
960	HN061	Female	24	College	Northern	Hanoi	2	Yes	Yes	Yes	Yes	Yes	Yes	Yes	No	No	Yes	No	Yes	Yes	Yes	Yes	12	Yes	No	Yes	No	Yes	No	Yes	No	No	Yes	No	No	Yes	Yes	No	No	No	No	No	No (never)				Yes	Yes	Yes
961	HN062	Female	57	University & higher	Northern	Hanoi	20	Yes	Yes	Yes	Yes	Yes	Yes	No	Yes	No	Yes	No	Yes	Yes	Yes	Yes	12	Yes	No	No	Yes	Yes	Yes	Yes	Yes	No	Yes	No	No	Yes	Yes	Yes	Yes	Yes	Yes	Yes	Yes (already)	No	Yes	No	Yes	Yes	Yes
962	HN063	Female	29	College	Northern	Hanoi	5	Yes	Yes	Yes	Yes	Yes	Yes	Yes	Yes	Yes	Yes	No	Yes	Yes	Yes	Yes	14	Yes	No	Yes	Yes	Yes	Yes	Yes	Yes	Yes	Yes	Yes	Yes	Yes	Yes	Yes	Yes	Yes	Yes	Yes	Yes (already)	No	Yes	No	Yes	Yes	Yes
963	HN064	Female	34	University & higher	Northern	Hanoi	3	Yes	Yes	Yes	Yes	Yes	Yes	Yes	Yes	No	Yes	No	Yes	Yes	Yes	Yes	13	Yes	Yes	Yes	Yes	Yes	Yes	Yes	Yes	Yes	Yes	No	No	Yes	Yes	Yes	Yes	Yes	Yes	Yes	No (never)				Yes	Yes	Yes
964	HN065	Female	23	College	Northern	Hanoi	1	Yes	Yes	Yes	Yes	Yes	Yes	Yes	No	Yes	Yes	No	Yes	Yes	Yes	Yes	13	Yes	Yes	Yes	Yes	Yes	Yes	Yes	Yes	Yes	Yes	No	No	Yes	Yes	Yes	Yes	Yes	Yes	Yes	Yes (already)	No	No	Yes	Yes	Yes	Yes
965	HN066	Female	28	College	Northern	Hanoi	5	Yes	Yes	Yes	Yes	Yes	Yes	Yes	No	Yes	Yes	No	Yes	Yes	Yes	Yes	13	Yes	Yes	Yes	Yes	Yes	Yes	Yes	Yes	Yes	Yes	Yes	No	Yes	Yes	Yes	Yes	Yes	Yes	Yes	No (never)				Yes	Yes	Yes
966	HN067	Female	38	College	Northern	Hanoi	8	Yes	Yes	Yes	Yes	Yes	No	Yes	No	No	No	No	Yes	Yes	Yes	Yes	10	Yes	Yes	Yes	Yes	Yes	Yes	Yes	Yes	Yes	Yes	Yes	Yes	Yes	Yes	Yes	Yes	No	No	No	No (never)				Yes	Yes	Yes
967	HN068	Female	24	College	Northern	Hanoi	3	Yes	Yes	Yes	Yes	Yes	Yes	Yes	No	No	Yes	No	Yes	Yes	Yes	Yes	12	Yes	Yes	Yes	Yes	Yes	Yes	Yes	Yes	Yes	Yes	No	No	Yes	Yes	Yes	Yes	Yes	Yes	Yes	No (never)				Yes	Yes	Yes
968	HN069	Female	41	College	Northern	Hanoi	20	Yes	Yes	Yes	Yes	Yes	Yes	Yes	No	No	No	No	Yes	Yes	Yes	Yes	11	Yes	No	No	Yes	Yes	Yes	Yes	Yes	No	Yes	No	No	Yes	Yes	Yes	No	No	No	Yes	Yes (already)	No	Yes	No	Yes	Yes	Yes
969	HN070	Female	27	College	Northern	Hanoi	3	Yes	Yes	Yes	Yes	Yes	Yes	Yes	No	Yes	Yes	No	Yes	Yes	Yes	Yes	13	Yes	Yes	Yes	Yes	Yes	Yes	Yes	Yes	Yes	Yes	No	No	Yes	Yes	Yes	Yes	Yes	Yes	Yes	No (never)				Yes	Yes	Yes
970	HN071	Female	25	Middle	Northern	Hanoi	4	Yes	Yes	Yes	Yes	Yes	Yes	Yes	No	No	Yes	No	Yes	Yes	Yes	Yes	12	Yes	No	Yes	Yes	Yes	Yes	Yes	Yes	Yes	Yes	No	Yes	Yes	Yes	Yes	Yes	Yes	Yes	Yes	No (never)				Yes	Yes	Yes
971	HN072	Female	27	College	Northern	Hanoi	4	Yes	Yes	Yes	Yes	Yes	Yes	Yes	No	No	Yes	No	Yes	Yes	Yes	No	11	Yes	No	No	Yes	Yes	No	No	Yes	No	Yes	No	No	Yes	Yes	Yes	Yes	No	Yes	No	Yes (already)	No	Yes	No	Yes	No	Yes
972	HN073	Female	25	University & higher	Northern	Hanoi	1	Yes	Yes	Yes	Yes	Yes	Yes	Yes	No	No	Yes	No	Yes	Yes	Yes	Yes	12	Yes	Yes	Yes	Yes	Yes	Yes	Yes	Yes	Yes	Yes	No	No	Yes	Yes	Yes	Yes	Yes	Yes	Yes	No (never)				Yes	Yes	Yes
973	HN074	Female	27	University & higher	Northern	Hanoi	2	Yes	Yes	Yes	Yes	Yes	Yes	Yes	No	No	Yes	No	Yes	Yes	Yes	Yes	12	Yes	Yes	Yes	Yes	Yes	Yes	Yes	Yes	Yes	Yes	No	No	Yes	Yes	Yes	Yes	Yes	Yes	Yes	No (never)				Yes	Yes	Yes
974	HN075	Male	31	University & higher	Northern	Hanoi	6	Yes	Yes	Yes	Yes	Yes	Yes	Yes	No	Yes	Yes	No	Yes	Yes	Yes	Yes	13	Yes	Yes	Yes	Yes	Yes	Yes	Yes	Yes	Yes	Yes	No	No	Yes	Yes	Yes	Yes	Yes	Yes	Yes	Yes (already)	No	Yes	No	Yes	Yes	Yes
975	HN076	Female	41	Middle	Northern	Hanoi	4	Yes	Yes	Yes	Yes	Yes	Yes	Yes	No	Yes	No	No	Yes	Yes	Yes	Yes	12	Yes	No	Yes	Yes	No	No	No	No	No	Yes	Yes	Yes	Yes	Yes	No	No	No	No	No	Yes (already)	No	No	Yes	Yes	No	Yes
976	HN077	Female	23	College	Northern	Hanoi	2	Yes	Yes	Yes	Yes	Yes	Yes	Yes	No	Yes	Yes	No	Yes	Yes	Yes	Yes	13	Yes	Yes	Yes	Yes	Yes	Yes	Yes	Yes	Yes	Yes	No	No	Yes	Yes	Yes	Yes	Yes	Yes	Yes	No (never)				Yes	Yes	Yes
977	HN078	Female	37	Middle	Northern	Hanoi	5	Yes	No	Yes	Yes	Yes	Yes	Yes	Yes	Yes	Yes	No	Yes	Yes	Yes	Yes	13	Yes	No	No	Yes	No	No	No	No	No	No	No	No	No	Yes	Yes	Yes	Yes	Yes	Yes	No (never)				Yes	Yes	Yes
978	HN079	Female	25	College	Northern	Hanoi	4	Yes	Yes	Yes	Yes	Yes	Yes	Yes	Yes	Yes	Yes	No	Yes	Yes	Yes	Yes	14	Yes	No	Yes	Yes	Yes	Yes	Yes	Yes	Yes	Yes	Yes	Yes	Yes	Yes	Yes	Yes	Yes	Yes	Yes	Yes (already)	No	Yes	No	Yes	Yes	Yes
979	HN080	Female	31	College	Northern	Hanoi	8	Yes	Yes	Yes	Yes	Yes	Yes	Yes	No	No	No	No	Yes	Yes	Yes	Yes	11	Yes	Yes	Yes	Yes	Yes	Yes	No	Yes	No	Yes	No	No	Yes	Yes	Yes	Yes	Yes	No	No	Yes (already)	Yes	No	No	Yes	Yes	Yes
980	HN081	Female	58	University & higher	Northern	Hanoi	20	Yes	Yes	Yes	Yes	Yes	Yes	Yes	Yes	No	Yes	No	Yes	Yes	Yes	Yes	13	Yes	Yes	Yes	Yes	Yes	Yes	Yes	No	No	Yes	Yes	No	No	Yes	Yes	Yes	No	No	Yes	No (never)				Yes	Yes	Yes
981	HN082	Male	57	Middle	Northern	Hanoi	35	Yes	No	Yes	Yes	Yes	Yes	Yes	Yes	No	Yes	No	Yes	Yes	Yes	Yes	12	Yes	No	No	Yes	Yes	Yes	Yes	Yes	Yes	Yes	No	No	Yes	Yes	Yes	Yes	No	No	Yes	Yes (already)	No	Yes	No	Yes	Yes	Yes
982	HN083	Female	35	Middle	Northern	Hanoi	12	Yes	No	Yes	Yes	Yes	Yes	Yes	No	No	Yes	No	Yes	Yes	Yes	Yes	11	Yes	Yes	Yes	Yes	Yes	Yes	Yes	Yes	Yes	Yes	No	No	Yes	Yes	Yes	Yes	Yes	Yes	Yes	No (never)				Yes	Yes	Yes
983	HN084	Female	32	Middle	Northern	Hanoi	6	Yes	Yes	Yes	Yes	Yes	No	Yes	Yes	No	No	No	No	No	No	No	7	Yes	Yes	Yes	Yes	Yes	Yes	Yes	Yes	No	No	Yes	No	No	Yes	Yes	Yes	No	No	Yes	No (never)				Yes	No	Yes
984	HN085	Male	28	University & higher	Northern	Hanoi	3	Yes	Yes	Yes	Yes	Yes	Yes	Yes	No	Yes	Yes	No	Yes	Yes	Yes	Yes	13	Yes	Yes	Yes	Yes	Yes	Yes	Yes	Yes	Yes	Yes	No	No	Yes	Yes	Yes	Yes	Yes	Yes	Yes	No (never)				Yes	Yes	Yes
985	HN086	Female	29	Middle	Northern	Hanoi	3	Yes	No	Yes	Yes	Yes	No	Yes	Yes	No	Yes	No	Yes	Yes	Yes	Yes	11	Yes	No	Yes	Yes	Yes	Yes	Yes	No	No	Yes	No	No	Yes	Yes	Yes	Yes	Yes	Yes	Yes	Yes (already)	Yes	No	No	Yes	Yes	Yes
986	HN087	Female	24	Middle	Northern	Hanoi	3	Yes	Yes	Yes	Yes	Yes	Yes	Yes	No	No	Yes	No	Yes	Yes	Yes	Yes	12	Yes	Yes	Yes	Yes	Yes	Yes	Yes	Yes	Yes	Yes	No	No	Yes	Yes	Yes	Yes	Yes	Yes	Yes	No (never)				Yes	Yes	Yes
987	HN088	Female	39	College	Northern	Hanoi	12	Yes	Yes	Yes	Yes	Yes	Yes	Yes	Yes	Yes	Yes	Yes	Yes	Yes	Yes	Yes	15	Yes	No	Yes	Yes	Yes	Yes	Yes	Yes	Yes	Yes	No	No	Yes	Yes	Yes	Yes	Yes	Yes	Yes	Yes (already)	No	Yes	No	Yes	Yes	Yes
988	HN089	Female	27	College	Northern	Hanoi	2	Yes	Yes	Yes	Yes	Yes	Yes	Yes	No	No	Yes	No	Yes	Yes	Yes	Yes	12	Yes	Yes	Yes	Yes	Yes	Yes	Yes	Yes	Yes	Yes	No	No	Yes	Yes	Yes	Yes	Yes	Yes	Yes	Yes (already)	No	Yes	No	Yes	Yes	Yes
989	HN090	Female	30	University & higher	Northern	Hanoi	5	Yes	Yes	Yes	No	Yes	No	Yes	Yes	Yes	Yes	No	Yes	Yes	Yes	Yes	12	Yes	Yes	Yes	Yes	Yes	Yes	Yes	Yes	Yes	Yes	No	No	Yes	Yes	Yes	Yes	Yes	Yes	Yes	No (never)				Yes	Yes	Yes
990	HN091	Female	30	University & higher	Northern	Hanoi	5	Yes	Yes	Yes	Yes	Yes	Yes	Yes	No	No	Yes	No	Yes	Yes	Yes	Yes	12	Yes	Yes	Yes	Yes	Yes	Yes	Yes	Yes	Yes	Yes	No	No	Yes	Yes	Yes	Yes	Yes	Yes	Yes	No (never)				Yes	Yes	Yes
991	HN092	Female	28	University & higher	Northern	Hanoi	3	Yes	Yes	Yes	Yes	Yes	Yes	Yes	No	No	Yes	No	Yes	Yes	Yes	Yes	12	Yes	Yes	Yes	Yes	Yes	Yes	Yes	Yes	Yes	Yes	No	No	No	No	Yes	Yes	Yes	Yes	Yes	No (never)				Yes	Yes	Yes
992	HN093	Male	25	University & higher	Northern	Hanoi	1	Yes	Yes	Yes	Yes	Yes	Yes	Yes	No	No	Yes	No	Yes	Yes	Yes	Yes	12	Yes	Yes	Yes	Yes	Yes	Yes	Yes	Yes	Yes	Yes	No	No	Yes	Yes	Yes	Yes	No	No	Yes	No (never)				Yes	Yes	Yes
993	HN094	Male	38	University & higher	Northern	Hanoi	12	Yes	Yes	Yes	Yes	Yes	Yes	Yes	Yes	Yes	Yes	No	Yes	Yes	Yes	Yes	14	Yes	No	Yes	Yes	Yes	Yes	Yes	Yes	No	Yes	Yes	No	Yes	Yes	Yes	Yes	Yes	Yes	No	Yes (already)	No	Yes	Yes	Yes	Yes	Yes
994	HN095	Female	23	Middle	Northern	Hanoi	1	Yes	No	Yes	Yes	Yes	Yes	Yes	Yes	No	Yes	No	Yes	Yes	Yes	Yes	12	Yes	Yes	Yes	Yes	Yes	Yes	Yes	Yes	Yes	Yes	No	No	Yes	Yes	No	No	No	No	No	No (never)				Yes	Yes	Yes
995	HN096	Male	34	University & higher	Northern	Hanoi	10	Yes	Yes	Yes	Yes	Yes	Yes	Yes	No	Yes	Yes	No	Yes	Yes	Yes	Yes	13	Yes	Yes	Yes	Yes	Yes	Yes	Yes	Yes	Yes	Yes	No	No	Yes	No	Yes	Yes	Yes	Yes	Yes	No (never)				Yes	Yes	Yes
996	HN097	Male	31	University & higher	Northern	Hanoi	6	Yes	Yes	Yes	Yes	Yes	Yes	Yes	No	No	Yes	No	Yes	Yes	Yes	Yes	12	Yes	Yes	Yes	Yes	Yes	Yes	Yes	Yes	Yes	Yes	No	No	No	Yes	Yes	Yes	Yes	Yes	Yes	No (never)				Yes	Yes	Yes
997	HN098	Male	27	University & higher	Northern	Hanoi	2	Yes	Yes	Yes	Yes	Yes	Yes	Yes	No	No	Yes	No	Yes	Yes	Yes	Yes	12	Yes	Yes	Yes	Yes	Yes	Yes	Yes	Yes	Yes	Yes	No	No	Yes	Yes	Yes	Yes	Yes	Yes	Yes	No (never)				Yes	Yes	Yes
998	HN099	Female	31	University & higher	Northern	Hanoi	5	Yes	Yes	Yes	Yes	Yes	Yes	Yes	No	No	Yes	No	Yes	Yes	Yes	Yes	12	Yes	Yes	Yes	Yes	Yes	Yes	Yes	Yes	Yes	Yes	No	No	No	Yes	Yes	Yes	Yes	Yes	Yes	No (never)				Yes	Yes	Yes
999	HN100	Male	40	University & higher	Northern	Hanoi	3	Yes	Yes	Yes	Yes	Yes	Yes	Yes	Yes	No	Yes	No	Yes	Yes	Yes	Yes	13	Yes	Yes	Yes	Yes	Yes	Yes	Yes	Yes	Yes	Yes	No	No	Yes	Yes	Yes	Yes	Yes	Yes	Yes	Yes (already)	No	No	Yes	Yes	Yes	Yes
1000	HN101	Female	34	University & higher	Northern	Hanoi	9	Yes	Yes	Yes	Yes	Yes	Yes	Yes	No	No	Yes	No	Yes	Yes	Yes	Yes	12	Yes	Yes	Yes	Yes	Yes	Yes	Yes	Yes	Yes	Yes	No	No	No	No	Yes	Yes	Yes	Yes	Yes	No (never)				Yes	Yes	Yes
1001	HN102	Female	27	University & higher	Northern	Hanoi	2	Yes	Yes	Yes	Yes	Yes	Yes	Yes	No	No	Yes	No	Yes	Yes	Yes	Yes	12	Yes	Yes	Yes	Yes	Yes	Yes	Yes	Yes	Yes	Yes	No	No	Yes	Yes	Yes	Yes	Yes	Yes	Yes	No (never)				Yes	Yes	Yes
1002	HN103	Female	35	College	Northern	Hanoi	10	Yes	Yes	Yes	Yes	Yes	Yes	Yes	No	No	No	No	Yes	Yes	Yes	Yes	11	Yes	No	Yes	Yes	No	No	No	No	No	Yes	No	No	Yes	Yes	Yes	No	Yes	Yes	No	No (never)				Yes	Yes	Yes
1003	HN104	Female	24	College	Northern	Hanoi	2	Yes	Yes	Yes	Yes	Yes	Yes	Yes	No	No	Yes	No	Yes	Yes	Yes	Yes	12	Yes	Yes	Yes	Yes	Yes	Yes	Yes	Yes	Yes	Yes	Yes	Yes	Yes	Yes	Yes	Yes	Yes	Yes	Yes	No (never)				Yes	Yes	Yes
1004	HN105	Female	28	University & higher	Northern	Hanoi	3	Yes	Yes	Yes	Yes	Yes	Yes	Yes	No	No	Yes	No	Yes	Yes	Yes	Yes	12	Yes	Yes	Yes	Yes	Yes	Yes	Yes	Yes	Yes	Yes	No	No	No	No	Yes	Yes	Yes	Yes	Yes	No (never)				Yes	Yes	Yes
1005	HN106	Female	23	Middle	Northern	Hanoi	1	Yes	No	Yes	Yes	Yes	Yes	Yes	No	No	Yes	No	Yes	Yes	Yes	Yes	11	Yes	Yes	Yes	Yes	Yes	Yes	Yes	Yes	Yes	Yes	No	No	No	No	Yes	Yes	Yes	Yes	Yes	No (never)				Yes	Yes	Yes
1006	HN107	Female	34	College	Northern	Hanoi	6	Yes	Yes	Yes	Yes	Yes	Yes	Yes	No	No	Yes	No	Yes	Yes	Yes	Yes	12	Yes	No	No	Yes	Yes	No	Yes	Yes	No	Yes	No	No	Yes	Yes	Yes	Yes	Yes	Yes	Yes	Yes (already)	Yes	No	No	Yes	Yes	Yes
1007	HN108	Male	36	University & higher	Northern	Hanoi	4	Yes	Yes	Yes	Yes	Yes	Yes	Yes	No	No	Yes	No	Yes	Yes	Yes	Yes	12	Yes	Yes	Yes	Yes	Yes	Yes	Yes	Yes	Yes	Yes	No	No	Yes	Yes	Yes	Yes	Yes	Yes	Yes	No (never)				Yes	Yes	Yes
1008	HN109	Male	30	University & higher	Northern	Hanoi	5	Yes	Yes	Yes	Yes	Yes	Yes	Yes	No	No	Yes	No	Yes	Yes	Yes	Yes	12	Yes	Yes	Yes	Yes	Yes	Yes	Yes	Yes	Yes	Yes	No	No	Yes	Yes	Yes	Yes	Yes	Yes	Yes	No (never)				Yes	Yes	Yes
1009	HN110	Male	26	College	Northern	Hanoi	3	Yes	Yes	Yes	Yes	Yes	Yes	Yes	No	No	Yes	No	Yes	Yes	Yes	Yes	12	Yes	Yes	Yes	Yes	Yes	Yes	Yes	Yes	Yes	Yes	No	No	Yes	Yes	Yes	Yes	Yes	Yes	Yes	No (never)				Yes	Yes	Yes
1010	HN111	Male	28	University & higher	Northern	Hanoi	3	Yes	Yes	Yes	Yes	Yes	Yes	Yes	No	No	Yes	No	Yes	Yes	Yes	Yes	12	Yes	Yes	Yes	Yes	Yes	Yes	Yes	Yes	Yes	Yes	No	No	Yes	Yes	Yes	Yes	Yes	Yes	Yes	No (never)				Yes	Yes	Yes
1011	HN112	Female	25	College	Northern	Hanoi	2	Yes	Yes	Yes	Yes	Yes	Yes	Yes	No	No	Yes	No	Yes	Yes	Yes	Yes	12	Yes	Yes	Yes	Yes	Yes	Yes	Yes	Yes	Yes	Yes	No	No	No	Yes	Yes	Yes	Yes	Yes	Yes	No (never)				Yes	Yes	Yes
1012	HN113	Female	26	University & higher	Northern	Hanoi	2	Yes	Yes	Yes	Yes	Yes	Yes	Yes	No	Yes	Yes	No	Yes	Yes	Yes	Yes	13	Yes	Yes	Yes	Yes	Yes	Yes	Yes	Yes	Yes	Yes	No	No	Yes	Yes	Yes	Yes	Yes	Yes	Yes	No (never)				Yes	Yes	Yes
1013	HN114	Female	39	University & higher	Northern	Hanoi	14	Yes	Yes	Yes	Yes	Yes	Yes	Yes	Yes	No	No	No	Yes	Yes	Yes	Yes	12	Yes	No	Yes	Yes	Yes	Yes	Yes	Yes	No	Yes	No	No	Yes	No	Yes	Yes	Yes	No	No	Yes (already)	Yes	Yes	No	Yes	No	Yes
1014	HN115	Female	33	University & higher	Northern	Hanoi	4	Yes	Yes	Yes	Yes	Yes	No	Yes	No	No	No	No	No	Yes	Yes	Yes	9	Yes	Yes	Yes	Yes	Yes	Yes	Yes	Yes	No	Yes	Yes	Yes	Yes	Yes	Yes	Yes	No	No	Yes	Yes (already)	Yes	No	No	Yes	Yes	Yes
1015	HN116	Female	24	Middle	Northern	Hanoi	3	Yes	No	No	Yes	Yes	Yes	Yes	Yes	Yes	Yes	No	Yes	Yes	Yes	No	11	Yes	Yes	Yes	Yes	Yes	Yes	No	Yes	No	Yes	Yes	No	Yes	Yes	Yes	Yes	Yes	Yes	No	Yes (already)	Yes	Yes	No	Yes	Yes	Yes
1016	HN117	Female	24	College	Northern	Hanoi	2	Yes	Yes	Yes	Yes	Yes	Yes	Yes	No	No	Yes	No	Yes	Yes	Yes	Yes	12	Yes	Yes	Yes	Yes	Yes	Yes	Yes	Yes	Yes	Yes	No	No	Yes	Yes	Yes	Yes	Yes	Yes	Yes	No (never)				Yes	Yes	Yes
1017	HN118	Male	33	Middle	Northern	Hanoi	5	Yes	No	Yes	Yes	Yes	Yes	Yes	Yes	No	Yes	No	Yes	Yes	Yes	Yes	12	Yes	Yes	Yes	Yes	Yes	Yes	Yes	Yes	Yes	Yes	Yes	Yes	Yes	Yes	Yes	Yes	Yes	Yes	Yes	Yes (already)	Yes	No	No	Yes	Yes	Yes
1018	HN119	Female	56	University & higher	Northern	Hanoi	15	Yes	Yes	Yes	Yes	Yes	Yes	Yes	Yes	Yes	Yes	No	Yes	Yes	Yes	Yes	14	Yes	Yes	Yes	Yes	No	No	No	No	No	Yes	Yes	No	Yes	Yes	No	No	No	No	No	No (never)				Yes	Yes	Yes
1019	HN120	Female	23	Middle	Northern	Hanoi	1	Yes	No	Yes	Yes	Yes	Yes	Yes	Yes	No	Yes	No	Yes	Yes	Yes	Yes	12	Yes	No	Yes	Yes	Yes	Yes	Yes	Yes	Yes	Yes	Yes	Yes	Yes	Yes	Yes	Yes	Yes	Yes	Yes	No (never)				Yes	Yes	Yes
1020	HN121	Female	62	University & higher	Northern	Hanoi	20	Yes	Yes	Yes	Yes	Yes	Yes	Yes	No	No	Yes	Yes	Yes	Yes	Yes	Yes	13	Yes	No	Yes	Yes	Yes	Yes	Yes	Yes	Yes	Yes	Yes	Yes	Yes	Yes	Yes	Yes	Yes	Yes	Yes	Yes (already)	Yes	Yes	No	Yes	Yes	Yes
1021	HN122	Female	23	College	Northern	Hanoi	2	Yes	Yes	Yes	Yes	Yes	Yes	Yes	Yes	Yes	Yes	Yes	Yes	Yes	Yes	Yes	15	Yes	Yes	Yes	Yes	Yes	Yes	Yes	Yes	Yes	Yes	No	No	Yes	Yes	Yes	Yes	Yes	Yes	Yes	No (never)				Yes	Yes	Yes
1022	HN123	Female	52	Middle	Northern	Hanoi	17	Yes	Yes	Yes	Yes	Yes	Yes	Yes	Yes	Yes	Yes	No	Yes	Yes	Yes	Yes	14	Yes	No	Yes	Yes	No	No	No	No	No	Yes	Yes	Yes	Yes	Yes	Yes	Yes	Yes	Yes	Yes	Yes (already)	No	Yes	No	Yes	Yes	Yes
1023	HN124	Female	46	College	Northern	Hanoi	3	Yes	Yes	Yes	Yes	Yes	Yes	Yes	No	No	No	No	Yes	Yes	Yes	Yes	11	Yes	Yes	No	Yes	No	No	No	No	No	Yes	No	No	Yes	Yes	Yes	Yes	Yes	Yes	Yes	No (never)				Yes	Yes	Yes
[truncated: 7 more columns]
